# Supplementary material for: 2-{1-[2,8-Bis(trifluoro­meth­yl)quinolin-4-yl]-3,5,6,7,8,8a-hexa­hydro-1H-1,3-oxazolo[3,4-a]pyridin-3-yl}phenol
Source: Acta Crystallogr Sect E Struct Rep Online. 2011 Jun 18;67(Pt 7):o1656–7. doi: 10.1107/S1600536811022379 (PMC3151884; doi:10.1107/S1600536811022379)
Supplement: Supplementary file 2 [file e-67-o1656-Isup2.hkl]

#
# h,k,l, Fc-squared, Fo-squared, sigma(Fo-squared) and status flag
#
data_I
_shelx_title ' 1260'
_shelx_refln_list_code          4
_shelx_F_calc_maximum      552.50
_exptl_crystal_F_000      3968.00
_reflns_d_resolution_high  0.7702
 
loop_
 _symmetry_equiv_pos_as_xyz
 'x, y, z'
 '-x, -y, z'
 '-x+1/4, y+1/4, z+1/4'
 'x+3/4, -y+3/4, z+1/4'
 'x, y+1/2, z+1/2'
 '-x, -y+1/2, z+1/2'
 '-x+1/4, y+3/4, z+3/4'
 'x+3/4, -y+5/4, z+3/4'
 'x+1/2, y, z+1/2'
 '-x+1/2, -y, z+1/2'
 '-x+3/4, y+1/4, z+3/4'
 'x+5/4, -y+3/4, z+3/4'
 'x+1/2, y+1/2, z'
 '-x+1/2, -y+1/2, z'
 '-x+3/4, y+3/4, z+1/4'
 'x+5/4, -y+5/4, z+1/4'
 
_cell_length_a    27.2766
_cell_length_b    34.1005
_cell_length_c     9.4431
_cell_angle_alpha  90.000
_cell_angle_beta   90.000
_cell_angle_gamma  90.000
 
_shelx_F_squared_multiplier     1.000
 
loop_
 _refln_index_h
 _refln_index_k
 _refln_index_l
 _refln_F_squared_calc
 _refln_F_squared_meas
 _refln_F_squared_sigma
 _refln_observed_status
   8   0   0      627.83      450.11    103.15 o
  12   0   0    33471.47    31094.80   2912.57 o
  16   0   0    82027.08    85771.08   1948.83 o
  20   0   0     2581.37     2877.13    151.83 o
  24   0   0     2651.34     3175.66    152.99 o
  28   0   0       27.55       -4.64     48.68 o
  32   0   0     1057.88      901.70    118.22 o
   4   2   0      927.61      831.15     49.84 o
   6   2   0    77821.93    72917.99   1141.01 o
   8   2   0    46031.86    43339.95    799.41 o
  10   2   0    27129.97    24449.63    671.68 o
  12   2   0     1403.75     1512.12     68.03 o
  14   2   0       79.30      157.55     17.51 o
  16   2   0    14631.90    16101.85    279.17 o
  18   2   0        1.09        6.09     20.67 o
  20   2   0     1078.58      877.31     45.24 o
  22   2   0    25885.75    26406.81   1177.92 o
  24   2   0      175.33       45.00     32.86 o
  26   2   0      844.70      975.10     65.32 o
  28   2   0     4678.24     4807.35    160.40 o
  30   2   0     4365.36     4474.25    286.27 o
  32   2   0        1.23      -83.45     55.63 o
  34   2   0        5.23       98.34    106.63 o
   4   4   0       48.54       67.34     17.40 o
   6   4   0       88.01      115.41     15.99 o
   8   4   0    31330.41    30039.53    484.71 o
  10   4   0    19177.87    18574.86    308.57 o
  12   4   0    12996.03    14128.62    300.11 o
  14   4   0       98.04      308.26     41.48 o
  16   4   0      256.88      282.19     27.47 o
  18   4   0     3214.40     3719.22    196.39 o
  20   4   0     5081.10     5438.98    207.77 o
  22   4   0       21.28       94.28     65.91 o
  24   4   0     2356.08     2227.76    197.03 o
  26   4   0    16212.78    15602.28    413.04 o
  28   4   0     3654.92     3809.60    424.19 o
  30   4   0     2264.39     2440.67    106.39 o
  32   4   0     1770.19     1935.53    159.94 o
  34   4   0     3829.36     4109.22    358.13 o
   2   6   0    36867.56    34793.06    491.77 o
   4   6   0    20244.46    20462.71    293.15 o
   6   6   0   100732.06   102595.68   3184.93 o
   8   6   0    61010.89    62793.86    999.02 o
  10   6   0     4153.77     4858.49    110.08 o
  12   6   0     1277.93     1298.98     49.59 o
  14   6   0     2768.62     2092.55     63.57 o
  16   6   0    13796.43    14319.67    253.23 o
  18   6   0     6792.69     6591.86    194.23 o
  20   6   0      295.71      215.12     44.83 o
  22   6   0     1584.45     1623.13     76.78 o
  24   6   0     6263.54     5999.06    144.26 o
  26   6   0      632.57      682.36     63.04 o
  28   6   0      368.26      264.45    101.99 o
  30   6   0     1171.28     1233.43    140.24 o
  32   6   0      809.05      881.23     67.93 o
  34   6   0     2007.93     2246.20    209.78 o
   0   8   0   138966.14   136850.64   2989.66 o
   2   8   0   256347.52   222461.61  10519.45 o
   4   8   0   305251.34   225609.86   4895.73 o
   6   8   0     7528.79     7357.76    302.54 o
   8   8   0    52289.92    50676.82    930.11 o
  10   8   0     1841.40     1972.43     61.90 o
  12   8   0      688.95      985.63     38.13 o
  14   8   0     5069.33     4719.52    134.52 o
  16   8   0     6450.45     6928.73    169.97 o
  18   8   0     7445.44     7345.28    198.87 o
  20   8   0    15422.00    15657.61    285.31 o
  22   8   0    23637.69    23567.40    733.98 o
  24   8   0     1482.91     1603.05    161.10 o
  26   8   0        4.53       76.54     42.31 o
  28   8   0      382.60      615.94    215.57 o
  30   8   0      591.48      668.44     54.02 o
  32   8   0      103.28       69.21     91.56 o
  34   8   0     1239.20     1338.34     96.69 o
   2  10   0   186049.47   179791.47   8998.46 o
   4  10   0     2499.09     3108.35     69.99 o
   6  10   0    34255.51    33470.32    483.43 o
   8  10   0       63.59       41.83     19.69 o
  10  10   0    29471.68    28093.35    703.85 o
  12  10   0     6042.91     6472.08    264.31 o
  14  10   0    13607.83    13628.05    296.10 o
  16  10   0    17792.39    16235.88    285.82 o
  18  10   0     6252.90     6183.18    259.32 o
  20  10   0     7534.91     7816.07    242.53 o
  22  10   0       36.69       96.29     25.40 o
  24  10   0     6982.03     7337.84    273.52 o
  26  10   0     5300.35     5088.97    300.18 o
  28  10   0        4.24       -1.99     75.34 o
  30  10   0     5179.29     5589.25    930.68 o
  32  10   0       12.21       92.72     36.06 o
  34  10   0      131.28       19.24     98.52 o
   0  12   0   161698.34   164352.42   3586.26 o
   2  12   0    65597.38    60665.15   2154.12 o
   4  12   0    29983.44    30298.73    739.66 o
   6  12   0    30377.77    28916.31    808.13 o
   8  12   0      844.54      727.98     45.42 o
  10  12   0    52121.31    53342.49    781.57 o
  12  12   0    31233.71    32441.22    618.75 o
  14  12   0    10137.86    10540.99    196.06 o
  16  12   0     1367.76     1311.20     53.87 o
  18  12   0      158.32       94.08     77.90 o
  20  12   0     5009.23     4944.82    170.30 o
  22  12   0     1140.06     1145.56     57.48 o
  24  12   0     7938.40     8321.62    445.06 o
  26  12   0     6644.81     5789.86    206.30 o
  28  12   0      310.46      490.27     62.59 o
  30  12   0     4475.52     4397.87    344.22 o
  32  12   0       10.25       46.18    139.08 o
   2  14   0    72440.85    77517.78   1214.88 o
   4  14   0     8596.24     8789.05    138.22 o
   6  14   0    24926.62    25533.49    373.08 o
   8  14   0     8775.78     8512.88    201.41 o
  10  14   0    24869.29    24602.51    413.84 o
  12  14   0     7037.99     7002.45    118.88 o
  14  14   0    34244.23    34923.46    520.78 o
  16  14   0     3877.79     3881.04     89.35 o
  18  14   0      530.07      720.99     58.22 o
  20  14   0     2308.02     2270.76    120.45 o
  22  14   0    10656.30    10248.80    285.18 o
  24  14   0     2364.23     1989.71    172.69 o
  26  14   0       65.52       20.86     92.72 o
  28  14   0      142.56      197.03     62.59 o
  30  14   0        7.56       48.31     35.95 o
  32  14   0      608.60      786.60     70.25 o
   0  16   0    22148.13    20059.68    909.82 o
   2  16   0    16823.18    16393.62    372.59 o
   4  16   0     8156.96     9205.71    144.64 o
   6  16   0    20189.32    19448.01    805.74 o
   8  16   0     6590.72     6228.08    267.08 o
  10  16   0     2445.39     2761.48     71.78 o
  12  16   0        0.34      -21.00     18.53 o
  14  16   0     2119.58     2330.42     83.13 o
  16  16   0     2825.12     2698.71    117.47 o
  18  16   0     8651.40     8657.12    247.09 o
  20  16   0      736.58      641.44     77.96 o
  22  16   0     3578.10     4020.17    462.44 o
  24  16   0      170.61      148.92     47.52 o
  26  16   0     1387.38     1412.68    186.60 o
  28  16   0      418.49      425.55     99.67 o
  30  16   0      553.87      396.82     89.24 o
  32  16   0     1787.91     1855.40    195.87 o
   2  18   0    28058.71    29606.80    487.01 o
   4  18   0    25470.16    24364.64    418.85 o
   6  18   0    62154.73    63883.72   1021.04 o
   8  18   0    15994.30    16641.50    286.48 o
  10  18   0     2484.01     2053.00    108.74 o
  12  18   0     9824.35    10634.39    174.81 o
  14  18   0     4684.08     4771.16    194.32 o
  16  18   0      244.68      327.87     51.10 o
  18  18   0     6646.18     6323.12    133.99 o
  20  18   0     9263.78     9569.75    593.41 o
  22  18   0       87.15      151.50     38.60 o
  24  18   0     2046.16     2197.84    135.59 o
  26  18   0     2391.68     2511.71    187.16 o
  28  18   0      117.81      155.89     77.72 o
  30  18   0        0.40      -34.19     34.77 o
  32  18   0      622.90      873.26     77.44 o
   0  20   0    10829.94    11041.71    418.40 o
   2  20   0    12998.51    12759.62    290.41 o
   4  20   0    39945.40    41463.70    605.91 o
   6  20   0     7429.79     7758.13    150.65 o
   8  20   0     5434.06     5105.62    231.43 o
  10  20   0     1330.97     1339.06     67.92 o
  12  20   0      187.57       89.66     48.18 o
  14  20   0        3.17      -39.50     26.33 o
  16  20   0     1054.47      959.07     39.17 o
  18  20   0     4833.91     4638.19    285.11 o
  20  20   0      168.97      430.15     55.49 o
  22  20   0     7267.33     7490.54    401.32 o
  24  20   0    20992.14    21471.93    910.71 o
  26  20   0    10423.36    11160.69    462.10 o
  28  20   0        1.53       -6.45     36.35 o
  30  20   0        0.44       57.68     65.08 o
   2  22   0       19.93       74.92     79.59 o
   4  22   0      623.81      764.22     30.89 o
   6  22   0    21605.19    22006.60    341.22 o
   8  22   0    10931.16    10297.10    169.38 o
  10  22   0     4114.38     4592.19    107.00 o
  12  22   0     3697.21     3763.73    178.28 o
  14  22   0     6308.17     6291.57    146.78 o
  16  22   0     1821.82     1897.89     65.74 o
  18  22   0      304.68      175.40    114.37 o
  20  22   0     2815.44     2885.35     92.74 o
  22  22   0     3486.93     3178.94    288.25 o
  24  22   0     3217.43     3542.70    265.72 o
  26  22   0      716.63      849.43     91.54 o
  28  22   0      471.86      370.65     52.16 o
  30  22   0        1.71       28.59    140.24 o
   0  24   0    15509.40    15969.04    679.18 o
   2  24   0     1047.20      728.05     45.05 o
   4  24   0     4974.90     4755.04    190.23 o
   6  24   0      391.43      710.20     69.17 o
   8  24   0     2150.66     2263.08    129.15 o
  10  24   0     8980.72     8691.95    224.50 o
  12  24   0      904.89     1293.21     91.84 o
  14  24   0      490.16      445.32     62.35 o
  16  24   0      974.79      857.66     83.45 o
  18  24   0     5253.51     5649.67    153.15 o
  20  24   0      186.88      254.38     43.57 o
  22  24   0      320.71      476.61     90.40 o
  24  24   0     5818.96     6021.21    204.11 o
  26  24   0      197.33      424.96    152.61 o
  28  24   0     4540.03     4515.21    165.54 o
   2  26   0     2401.45     2423.03     94.02 o
   4  26   0       55.72      -16.60     17.23 o
   6  26   0      806.85     1063.27     87.03 o
   8  26   0     4061.99     4009.28    254.40 o
  10  26   0     1503.47     1677.69    163.49 o
  12  26   0     6512.54     6842.62    190.95 o
  14  26   0     1783.85     1655.11    127.49 o
  16  26   0     2315.54     2127.97     63.93 o
  18  26   0     1174.57      971.64     62.96 o
  20  26   0    12678.06    12757.78    347.30 o
  22  26   0     1162.41     1131.38     97.84 o
  24  26   0        0.67      -29.63     75.82 o
  26  26   0       67.90      227.49     52.37 o
  28  26   0      969.90      683.10     58.33 o
   0  28   0     1346.83     1583.20     97.36 o
   2  28   0        1.48      -51.19     49.09 o
   4  28   0     1108.76     1287.16     53.04 o
   6  28   0     1101.06     1001.25     52.48 o
   8  28   0      422.43      620.46    222.53 o
  10  28   0     2395.48     2115.31     85.95 o
  12  28   0     4098.61     4372.90    140.08 o
  14  28   0     1802.57     1980.84     90.69 o
  16  28   0        4.78      286.67    180.80 o
  18  28   0      535.95     1053.15    120.54 o
  20  28   0      218.70      388.05    111.26 o
  22  28   0      324.09      559.47    151.83 o
  24  28   0     1420.31     1883.81    114.74 o
  26  28   0     4266.23     4228.71    460.12 o
   2  30   0       12.46      203.33     45.89 o
   4  30   0      790.19     1056.45    120.54 o
   6  30   0     4082.18     4385.00    237.60 o
   8  30   0     3447.32     3472.37    125.17 o
  10  30   0      767.33      836.11     68.32 o
  12  30   0     1752.96     1765.86    242.23 o
  14  30   0     3785.29     4021.82    146.14 o
  16  30   0     4635.89     4718.28    157.25 o
  18  30   0      414.88      484.63     48.85 o
  20  30   0     1050.52     1233.96     69.53 o
  22  30   0     1366.22     1478.67     95.02 o
  24  30   0      682.84      216.55     57.30 o
  26  30   0     1755.34     1514.63     98.98 o
   0  32   0     4817.44     4907.21    229.48 o
   2  32   0    16828.24    16373.70    525.03 o
   4  32   0     4996.21     4898.27    162.17 o
   6  32   0    23085.63    23321.74    617.75 o
   8  32   0     4824.38     4081.31    137.92 o
  10  32   0       40.87      -70.04     46.69 o
  12  32   0       75.86      145.24    183.12 o
  14  32   0      237.94      176.04     43.89 o
  16  32   0     2113.93     2131.50    102.20 o
  18  32   0     2399.53     2560.64    426.51 o
  20  32   0     1504.30     1736.18    139.08 o
  22  32   0      799.91      875.89     82.29 o
  24  32   0        8.33      -27.82     44.04 o
   2  34   0      261.75      348.96     54.09 o
   4  34   0     2295.22     2350.19    210.94 o
   6  34   0      829.51      651.77    219.05 o
   8  34   0      419.22      527.73    132.13 o
  10  34   0     2220.37     2319.60    299.02 o
  12  34   0     2318.31     2100.48     96.20 o
  14  34   0      730.25      752.04     67.91 o
  16  34   0     2885.20     2925.25    135.22 o
  18  34   0      102.65      137.01     73.02 o
  20  34   0      123.35      473.63    194.71 o
  22  34   0      305.06      192.75     63.75 o
   0  36   0     2156.74     1831.22    120.54 o
   2  36   0     2340.16     2201.80    238.75 o
   4  36   0     6640.22     6947.96    931.84 o
   6  36   0      369.50      376.08     49.97 o
   8  36   0      146.14       34.00     50.68 o
  10  36   0      555.44      552.04     53.42 o
  12  36   0      236.81       87.98     56.39 o
  14  36   0     2859.48     2827.56    257.30 o
  16  36   0     3737.62     3312.83    587.61 o
  18  36   0      185.00      441.15     54.09 o
  20  36   0     1305.29     1467.33    100.64 o
   2  38   0      393.03      468.98    115.90 o
   4  38   0      568.54      550.95     55.44 o
   6  38   0     2657.36     2552.91    220.21 o
   8  38   0     3897.05     3858.35    245.71 o
  10  38   0      131.95       81.18     54.47 o
  12  38   0       50.11      -50.55     53.31 o
  14  38   0       32.16       39.37     50.49 o
  16  38   0      134.29      350.77     57.09 o
  18  38   0      149.31       19.70     40.57 o
   0  40   0      307.64      618.91     81.13 o
   2  40   0     1331.30     1748.90     99.15 o
   4  40   0      820.51      808.77     74.56 o
   6  40   0      133.52      297.97    223.69 o
   8  40   0       13.46      -83.45     55.63 o
  10  40   0        5.76        2.03     38.42 o
  12  40   0       38.99      -13.22    134.44 o
   2  42   0        5.12      121.75     64.90 o
   4  42   0     1157.55     1241.35    199.35 o
   6  42   0      174.85      185.49     46.18 o
   8  42   0     1229.26      923.22    265.41 o
  10  42   0      786.94      702.29     56.12 o
   0  44   0     1528.27     1462.66    141.40 o
   2  44   0        9.37       -3.12    107.79 o
   5   1   1    49089.68    48813.80    581.40 o
   7   1   1    33653.30    31325.60    451.36 o
   9   1   1     6999.37     6702.75     92.30 o
  11   1   1    40353.68    39362.46    822.51 o
  13   1   1    12364.76    12264.72    241.03 o
  15   1   1     6527.73     6498.29    100.54 o
  17   1   1     6861.51     6915.89    105.93 o
  19   1   1    12392.45    13068.97    180.12 o
  21   1   1    34397.16    34563.51    528.96 o
  23   1   1     7996.16     7799.77    131.48 o
  25   1   1        1.88       23.24     30.37 o
  27   1   1     2851.68     3062.83    166.40 o
  29   1   1     2173.48     2484.91     99.99 o
  31   1   1      350.04      250.21     61.27 o
  33   1   1     1212.03     1273.81    133.57 o
  35   1   1     1799.18     2123.21     88.70 o
   3   3   1    53658.09    52152.52    577.17 o
   7   3   1    10980.36    10511.85    124.42 o
   9   3   1      205.91      238.81     31.54 o
  11   3   1    46429.09    48080.67    629.96 o
  13   3   1    13480.39    15085.14    249.85 o
  15   3   1     6017.13     6500.82    112.91 o
  17   3   1      654.81      789.05     41.02 o
  19   3   1     3165.86     3275.83    100.80 o
  21   3   1     7637.26     7381.98    264.92 o
  23   3   1    17444.35    17484.11    264.89 o
  25   3   1    10291.54     9692.85    337.84 o
  27   3   1     1093.31      917.81     62.09 o
  29   3   1     3085.29     3336.01     92.61 o
  31   3   1      267.37      242.76     69.26 o
  33   3   1     1482.06     1445.46     60.12 o
  35   3   1      711.71      801.85    104.72 o
   1   5   1   264487.44   207433.39   6335.10 o
   3   5   1   146074.94   137409.36   1599.32 o
   5   5   1    77834.60    76111.72    840.90 o
   7   5   1      606.44      637.63     22.50 o
   9   5   1      790.90      903.55     26.24 o
  11   5   1    32142.48    31478.83    444.85 o
  13   5   1    23590.75    22564.95    283.65 o
  15   5   1    11536.03    11452.89    133.59 o
  17   5   1    20421.39    21102.73    405.05 o
  19   5   1      643.59      632.22     25.85 o
  21   5   1    25906.08    25747.83    486.41 o
  23   5   1    11552.02    11196.92    161.49 o
  25   5   1      500.73      422.18     68.94 o
  27   5   1    12491.40    13502.13    267.61 o
  29   5   1      332.00      567.66     53.60 o
  31   5   1      354.34      429.55     43.45 o
  33   5   1      187.49      388.43     64.24 o
  35   5   1      785.74      843.73     90.66 o
   1   7   1   229121.00   173723.16   6628.33 o
   3   7   1    30158.72    29499.42    283.34 o
   5   7   1    41698.73    41001.71    392.48 o
   7   7   1    17121.21    16961.10    263.40 o
   9   7   1    27344.26    28307.31    326.05 o
  11   7   1     3644.36     3266.22    111.80 o
  13   7   1    12100.59    11876.57    212.43 o
  15   7   1     5512.05     6035.18     81.65 o
  17   7   1     4486.11     4766.25    135.79 o
  19   7   1    13197.82    13598.61    173.15 o
  21   7   1    19156.01    18552.06    228.16 o
  23   7   1     7839.37     7271.23    176.94 o
  25   7   1     2928.80     3222.29     96.69 o
  27   7   1     3870.92     4057.28    185.94 o
  29   7   1     2386.22     2165.73    137.38 o
  31   7   1     2323.51     2259.84     85.94 o
  33   7   1      240.14      356.59     40.88 o
   1   9   1   105733.56   102418.68   1123.72 o
   3   9   1    47175.70    46280.62    773.11 o
   5   9   1    23493.62    23055.81    237.17 o
   7   9   1     9208.74     9192.43    131.08 o
   9   9   1      483.76      571.19     30.92 o
  11   9   1    16045.80    15890.41    204.71 o
  13   9   1     4998.36     5224.46    119.07 o
  15   9   1     8349.26     8309.75    186.42 o
  17   9   1     1456.36     1449.23     55.37 o
  19   9   1     4378.27     4288.47     72.17 o
  21   9   1      290.58      352.29     51.49 o
  23   9   1    13246.61    12864.04    326.50 o
  25   9   1     9763.72     9844.22    428.59 o
  27   9   1     1788.92     1586.52    102.48 o
  29   9   1       27.60       78.86     61.23 o
  31   9   1      476.79      540.28    113.14 o
  33   9   1     1602.57     2029.98     82.35 o
   1  11   1    81889.55    78680.88    871.18 o
   3  11   1    30264.14    30500.32    344.83 o
   5  11   1    20637.93    21306.75    232.60 o
   7  11   1      321.20      340.82     25.40 o
   9  11   1    15011.16    16002.48    307.44 o
  11  11   1    86525.87    92353.30    969.23 o
  13  11   1    13239.59    14150.03    222.77 o
  15  11   1     9536.86     9840.83    128.15 o
  17  11   1      807.70      788.77     46.39 o
  19  11   1    15409.07    15636.00    234.62 o
  21  11   1      395.65      250.79     25.31 o
  23  11   1     1536.30     1570.10     98.36 o
  25  11   1     2805.93     2376.93    105.39 o
  27  11   1     2072.13     2254.66    136.17 o
  29  11   1     2651.62     2890.77    187.45 o
  31  11   1      327.33      431.30     90.66 o
  33  11   1      345.20      421.31     47.51 o
   1  13   1    44278.72    43836.18    862.06 o
   3  13   1    21005.93    20744.29    226.19 o
   5  13   1    18681.47    17806.54    205.30 o
   7  13   1    17030.29    17258.54    230.52 o
   9  13   1     5467.53     6171.03    143.36 o
  11  13   1    52959.89    54178.03    609.56 o
  13  13   1    24085.83    25861.07    274.18 o
  15  13   1    15195.72    14811.04    275.20 o
  17  13   1     3164.32     3824.53    134.91 o
  19  13   1     1112.99      890.56     55.63 o
  21  13   1     7291.19     6976.53    118.49 o
  23  13   1     3945.00     3928.40    156.06 o
  25  13   1     9652.27     9664.43    478.44 o
  27  13   1     6265.88     6285.51    233.87 o
  29  13   1      853.30      902.32     54.41 o
  31  13   1     1537.35     1657.62     96.69 o
  33  13   1      555.37      552.59     67.92 o
   1  15   1    47227.57    46351.47    738.90 o
   3  15   1     1618.50     2068.05     48.70 o
   5  15   1    16211.41    16947.05    178.34 o
   7  15   1     3007.25     2780.52     53.11 o
   9  15   1     3507.19     3766.24     73.28 o
  11  15   1    10221.14    10248.54    174.74 o
  13  15   1    17913.79    17012.62    266.31 o
  15  15   1     3612.52     3655.45     87.16 o
  17  15   1      662.54      543.44     41.34 o
  19  15   1       21.84       21.30     16.43 o
  21  15   1     1037.66      906.06     58.15 o
  23  15   1     2150.98     2164.87    117.10 o
  25  15   1    16906.94    17396.00    460.38 o
  27  15   1      790.32      863.02     66.71 o
  29  15   1      520.84      729.59     78.12 o
  31  15   1      253.08      324.89     93.35 o
  33  15   1      569.23      667.56     75.27 o
   1  17   1    10430.21    10411.82    180.98 o
   3  17   1    14184.74    15468.07    262.80 o
   5  17   1    16941.62    16328.73    373.59 o
   7  17   1    35881.63    38533.07    514.20 o
   9  17   1    12199.84    12212.95    189.74 o
  11  17   1    17045.88    17178.60    187.47 o
  13  17   1     5067.10     4978.85    121.54 o
  15  17   1    11058.48    10989.90    195.20 o
  17  17   1     3227.21     3181.13    101.84 o
  19  17   1    11119.98    10741.78    201.60 o
  21  17   1      109.84       43.34     42.22 o
  23  17   1     5586.76     5115.81    143.58 o
  25  17   1      420.24      390.55     59.22 o
  27  17   1     1497.70     1768.46    108.70 o
  29  17   1      951.13      855.25    132.58 o
  31  17   1       44.50       77.40     28.47 o
   1  19   1    26473.57    27155.14    471.05 o
   3  19   1    73441.77    77792.35    876.33 o
   5  19   1    42141.54    43988.15    808.33 o
   7  19   1      410.20      327.48     26.81 o
   9  19   1     2206.14     2155.51     45.56 o
  11  19   1    19269.05    19938.87    287.09 o
  13  19   1     3816.01     3961.01     76.22 o
  15  19   1     6230.97     6520.34     98.52 o
  17  19   1     7728.70     8068.26    107.76 o
  19  19   1     2558.77     2465.38     75.78 o
  21  19   1     2935.97     3004.16    116.97 o
  23  19   1      360.14      291.68     73.03 o
  25  19   1     1227.46      862.53     68.13 o
  27  19   1     2195.96     2053.71    114.42 o
  29  19   1      255.30      321.45     32.87 o
  31  19   1      195.71      129.09     41.19 o
   1  21   1    27697.17    28409.02    357.81 o
   3  21   1     3458.54     3745.07     77.55 o
   5  21   1     9443.80    10075.00    157.56 o
   7  21   1     5857.61     5849.23     95.84 o
   9  21   1     8129.82     8653.05    114.22 o
  11  21   1     4164.67     4153.92     73.38 o
  13  21   1     8630.32     8050.99    104.59 o
  15  21   1      280.33      344.61     34.50 o
  17  21   1      975.35      934.15     69.76 o
  19  21   1     2650.01     2786.97     68.36 o
  21  21   1      880.23      696.36     77.33 o
  23  21   1     4159.51     3832.55    118.04 o
  25  21   1        2.36       38.80     39.39 o
  27  21   1     2132.94     2109.58     90.65 o
  29  21   1      445.08      477.23    100.05 o
  31  21   1     1533.62     1629.42     71.36 o
   1  23   1    15093.45    15728.78    197.20 o
   3  23   1     7299.65     7321.18    124.08 o
   5  23   1     8473.45     8501.68    161.15 o
   7  23   1      395.05      327.16     22.74 o
   9  23   1     4034.53     4024.83     94.04 o
  11  23   1    16478.68    16944.09    350.29 o
  13  23   1     3424.43     3392.67    103.47 o
  15  23   1     7024.11     7478.44    121.39 o
  17  23   1     9754.66     9663.48    317.00 o
  19  23   1     1987.52     1830.79     80.45 o
  21  23   1     1623.06     1753.07     76.27 o
  23  23   1      996.64     1104.00     57.19 o
  25  23   1      660.06      719.09     85.18 o
  27  23   1     1334.24     1494.36     54.31 o
  29  23   1      822.89      911.36     75.39 o
   1  25   1      485.05      518.01     31.84 o
   3  25   1    16790.57    17082.17    213.77 o
   5  25   1     2394.97     2515.74     70.81 o
   7  25   1     7043.46     7678.86    115.88 o
   9  25   1     3012.57     3053.89     62.53 o
  11  25   1     3315.83     3207.03    105.06 o
  13  25   1     9078.01     9278.10    229.86 o
  15  25   1     9461.54     9480.67    369.95 o
  17  25   1      487.11      309.66     82.03 o
  19  25   1     3191.10     3498.34    167.64 o
  21  25   1      744.41      700.35     66.26 o
  23  25   1      823.80      813.42     36.25 o
  25  25   1      854.79      902.89     65.25 o
  27  25   1     3926.07     3567.58    215.47 o
  29  25   1      930.71     1283.09    104.43 o
   1  27   1     3398.55     3309.61     75.40 o
   3  27   1     1395.08     1642.96     64.99 o
   5  27   1    14382.53    14539.19    329.76 o
   7  27   1      830.47      743.42     45.37 o
   9  27   1      563.03      556.33     40.82 o
  11  27   1     3397.02     3226.03    148.29 o
  13  27   1     1235.07     1043.74     48.85 o
  15  27   1      290.83      299.84     53.23 o
  17  27   1      716.24      787.44     64.37 o
  19  27   1       78.33       20.19     36.66 o
  21  27   1     2135.65     2337.16     99.55 o
  23  27   1      612.81      725.65     60.26 o
  25  27   1     3144.43     2989.93    118.25 o
  27  27   1     1040.64     1026.20    112.13 o
   1  29   1     5189.01     4765.76    246.25 o
   3  29   1     2517.51     2447.09    103.08 o
   5  29   1     3540.88     3497.51    121.20 o
   7  29   1    16266.66    15487.64    527.92 o
   9  29   1     4212.93     3773.36     81.60 o
  11  29   1     3120.01     2815.23    124.47 o
  13  29   1      251.70      123.95     57.19 o
  15  29   1     2426.04     2677.83    166.49 o
  17  29   1      452.52      554.61     68.92 o
  19  29   1      359.31      491.58     61.27 o
  21  29   1       39.60       67.96     30.80 o
  23  29   1     5947.83     6556.93    220.30 o
  25  29   1     1019.36     1005.65     66.58 o
   1  31   1     3906.06     3732.45    222.48 o
   3  31   1      698.13      740.06    115.09 o
   5  31   1    24409.43    24777.20    444.77 o
   7  31   1    10913.37    10552.93    339.20 o
   9  31   1     7979.84     8207.78    166.84 o
  11  31   1      494.57      579.02    119.11 o
  13  31   1      447.62      455.02     79.93 o
  15  31   1     4793.10     5104.04    122.83 o
  17  31   1      608.29      667.08     37.56 o
  19  31   1      683.30      613.99     41.12 o
  21  31   1      891.56     1118.67     52.19 o
  23  31   1      258.84      327.26     74.73 o
  25  31   1      732.24      692.45     77.29 o
   1  33   1     1731.76     1596.46    147.12 o
   3  33   1     2991.53     2654.13    231.11 o
   5  33   1     3586.10     3995.12    174.01 o
   7  33   1     1172.95      941.42     85.07 o
   9  33   1       33.90       17.43     28.06 o
  11  33   1     3388.52     3202.75    126.13 o
  13  33   1     2447.49     2547.54    125.13 o
  15  33   1       85.21      214.96     72.76 o
  17  33   1       59.89       18.90     24.65 o
  19  33   1      503.51      481.53     69.41 o
  21  33   1      648.00      660.97     86.32 o
  23  33   1      590.60      476.66     46.12 o
   1  35   1      785.94      759.34    101.71 o
   3  35   1     1394.12     1477.32     57.20 o
   5  35   1     2144.33     1434.59     88.08 o
   7  35   1      746.69      535.65     45.18 o
   9  35   1      246.59      219.81    119.44 o
  11  35   1     1266.13     1110.03     51.94 o
  13  35   1      652.23      824.48     79.29 o
  15  35   1     1892.51     1746.03     68.12 o
  17  35   1      163.86      160.25     49.09 o
  19  35   1      152.67      104.77     77.29 o
  21  35   1      761.99      908.94    115.84 o
   1  37   1      180.07      102.89     40.82 o
   3  37   1     3739.81     4206.21    194.00 o
   5  37   1     2080.53     1750.32    125.53 o
   7  37   1     3801.63     3978.98    112.04 o
   9  37   1      590.31      517.23    112.84 o
  11  37   1      952.46      839.04    122.79 o
  13  37   1      804.37      833.25    102.05 o
  15  37   1      290.81      231.86     43.49 o
  17  37   1     1851.29     1849.86    119.78 o
  19  37   1     1632.04     1813.50    142.77 o
   1  39   1     2669.37     2476.11     89.49 o
   3  39   1      460.90      482.31     43.83 o
   5  39   1     3136.97     3427.40    163.94 o
   7  39   1     1009.06      957.37     53.65 o
   9  39   1      656.14      655.19     97.36 o
  11  39   1      121.27      216.40     97.70 o
  13  39   1      599.36      771.26    107.24 o
  15  39   1      560.27      342.46     42.32 o
   1  41   1      813.91      631.59    108.05 o
   3  41   1      940.33     1089.88    119.11 o
   5  41   1      185.39      332.32     59.75 o
   7  41   1     1868.85     1843.86    109.07 o
   9  41   1      343.13      380.64     64.57 o
  11  41   1       28.06      235.35     42.49 o
  13  41   1      359.80      522.21     92.73 o
   1  43   1      814.70      811.13     53.20 o
   3  43   1      457.83      542.80    176.02 o
   5  43   1      102.02       92.71     57.54 o
   7  43   1      577.17      632.97     99.70 o
   6   0   2     8695.63     9584.47    143.18 o
  10   0   2    42860.09    43175.72   1027.30 o
  14   0   2    35951.00    36813.43    603.76 o
  18   0   2    10088.76    10007.12    217.69 o
  22   0   2    39868.22    38050.97    740.31 o
  26   0   2     1380.14     1347.05     59.45 o
  30   0   2     3149.83     2859.07    126.96 o
  34   0   2     2937.12     3319.54    162.59 o
   0   2   2    21112.43    20851.90    270.60 o
   2   2   2    83845.91    80592.04   1450.32 o
   4   2   2    12277.09    11221.08    136.48 o
   6   2   2    13754.69    13379.23    208.74 o
   8   2   2    24015.21    24008.14    274.43 o
  10   2   2    37319.52    37047.36    399.35 o
  12   2   2    97844.77   105211.05   1104.31 o
  14   2   2     5241.78     5921.02    110.88 o
  16   2   2     2692.32     2852.92     58.75 o
  18   2   2      821.60      877.28     37.29 o
  20   2   2     1841.93     2011.68     59.08 o
  22   2   2     5519.03     5706.27    191.60 o
  24   2   2      477.77      547.45     70.90 o
  26   2   2     3025.48     3026.44    102.59 o
  28   2   2     6687.86     6716.49    205.02 o
  30   2   2      286.48      335.05    112.85 o
  32   2   2      510.67      537.47     53.61 o
  34   2   2      586.69      518.16     88.66 o
   2   4   2    19003.41    17834.65    209.39 o
   4   4   2    10341.14    10693.46    151.86 o
   6   4   2    47985.72    46312.19    511.20 o
   8   4   2     7659.98     7567.22    104.14 o
  10   4   2    31805.25    32324.14    349.96 o
  12   4   2    38223.71    43002.26    491.03 o
  14   4   2    23986.68    23625.30    343.76 o
  16   4   2    14076.10    14589.60    199.96 o
  18   4   2     3231.74     3278.06     98.76 o
  20   4   2    11303.80    10983.49    277.23 o
  22   4   2    10541.77    10269.06    156.04 o
  24   4   2    14431.44    12591.46    291.81 o
  26   4   2      471.27      536.20     39.57 o
  28   4   2     2609.49     2582.22    170.63 o
  30   4   2     2949.59     3226.30     91.53 o
  32   4   2      752.47      710.39     48.16 o
  34   4   2      331.21      315.31     99.72 o
   0   6   2    73391.23    67083.30   1208.00 o
   2   6   2   124663.36   118235.94   1771.16 o
   4   6   2    64420.92    62903.31    595.67 o
   6   6   2     6709.12     5789.28    112.35 o
   8   6   2     8242.41     7600.85     83.36 o
  10   6   2    28745.63    31065.09    381.95 o
  12   6   2     8485.04     8731.40    108.55 o
  14   6   2    13530.85    14021.92    202.17 o
  16   6   2     9405.88    10001.84    184.96 o
  18   6   2      783.36      700.74     41.83 o
  20   6   2    11035.35    10272.33    213.10 o
  22   6   2    22072.76    21234.25    442.39 o
  24   6   2     1211.32      992.28     73.43 o
  26   6   2      575.99      586.05     49.41 o
  28   6   2     4324.87     3703.12     97.69 o
  30   6   2      411.21      595.79     68.59 o
  32   6   2     1122.94     1294.64    152.91 o
  34   6   2      302.63      460.36     66.33 o
   2   8   2    60040.33    52699.66   1614.12 o
   4   8   2     4966.30     4719.79     72.21 o
   6   8   2    54596.65    56193.24    562.60 o
   8   8   2     9696.54     9238.10    231.62 o
  10   8   2    43911.83    46290.18    562.55 o
  12   8   2     3509.82     4109.68     73.31 o
  14   8   2     6994.99     7473.77     90.35 o
  16   8   2    10409.21    10251.69    142.63 o
  18   8   2     9319.89     9462.54    159.15 o
  20   8   2     9992.17     9726.44    294.06 o
  22   8   2     6988.78     6345.50     97.40 o
  24   8   2     2821.93     2333.59     45.85 o
  26   8   2    11798.66    11827.89    227.31 o
  28   8   2      315.55      126.36     59.55 o
  30   8   2      195.99      146.97     30.43 o
  32   8   2      311.08      458.03     94.68 o
  34   8   2      271.36      254.83     47.89 o
   0  10   2    97980.30   100440.24   1560.88 o
   2  10   2    20797.82    19934.61    307.72 o
   4  10   2    11084.57    10853.63    126.64 o
   6  10   2       81.48      208.01     17.54 o
   8  10   2     2084.82     2160.77     52.17 o
  10  10   2    26240.73    26574.47    277.56 o
  12  10   2     9844.58     9948.12    132.75 o
  14  10   2     7904.23     8248.28    257.31 o
  16  10   2    24579.09    24723.31    648.59 o
  18  10   2     2030.76     2049.28     92.34 o
  20  10   2     8232.29     8779.74    362.91 o
  22  10   2     5462.77     5585.03    268.49 o
  24  10   2      318.97      345.03     62.71 o
  26  10   2      967.26      997.61    106.34 o
  28  10   2    12689.42    13098.09    269.00 o
  30  10   2      917.16      694.04     69.53 o
  32  10   2     1704.98     1540.86     94.17 o
  34  10   2      668.21      906.74     64.57 o
   2  12   2    33236.61    35184.24    424.95 o
   4  12   2    32836.40    33450.44    517.70 o
   6  12   2    33146.88    35604.21    487.34 o
   8  12   2    90031.84    94044.62   1852.89 o
  10  12   2    20061.48    20825.83    314.03 o
  12  12   2    11012.91    11515.58    224.11 o
  14  12   2     5485.18     5483.56    146.50 o
  16  12   2    13211.78    12513.24    306.10 o
  18  12   2     3677.15     3636.24    104.70 o
  20  12   2    12191.63    12166.47    245.86 o
  22  12   2     3220.96     3156.46     73.94 o
  24  12   2     6134.78     5632.08    111.78 o
  26  12   2      459.09      282.83     33.91 o
  28  12   2     1148.94     1232.46     92.55 o
  30  12   2      464.06      499.97     88.46 o
  32  12   2      354.65      305.30     39.07 o
   0  14   2    75487.94    75990.91   1824.15 o
   2  14   2     2937.63     3036.14     42.85 o
   4  14   2     9297.64     9172.57    132.28 o
   6  14   2     9246.42     8845.74    111.14 o
   8  14   2     6360.82     6942.95     79.38 o
  10  14   2     9669.74    10054.60    111.91 o
  12  14   2     3891.41     3741.58     89.30 o
  14  14   2      576.50      512.77     38.82 o
  16  14   2     2602.73     2545.49     72.89 o
  18  14   2    10715.98    10760.03    145.32 o
  20  14   2      105.83       85.40     37.49 o
  22  14   2     3960.22     3919.84    144.78 o
  24  14   2     6780.00     6544.86    142.45 o
  26  14   2     1005.86      994.03     75.50 o
  28  14   2     1416.79     1744.34    134.69 o
  30  14   2     1841.47     1816.34    120.50 o
  32  14   2      589.90      724.86     92.15 o
   2  16   2     5267.11     4742.57     71.62 o
   4  16   2    17702.41    17871.14    247.25 o
   6  16   2     2927.71     3024.88     89.71 o
   8  16   2    22684.38    23579.60    386.94 o
  10  16   2    20486.73    21196.62    227.72 o
  12  16   2     2548.14     2874.68     63.15 o
  14  16   2    11882.97    13190.96    212.64 o
  16  16   2    28190.69    28213.22    513.38 o
  18  16   2     9826.24     9434.81    212.02 o
  20  16   2    26265.28    25815.14    325.96 o
  22  16   2    18627.67    17849.13    445.24 o
  24  16   2     2512.84     2549.01    113.73 o
  26  16   2     1708.40     1655.91    143.57 o
  28  16   2      328.76      268.38     44.92 o
  30  16   2       18.09        8.77     58.89 o
  32  16   2      352.33      300.05     55.54 o
   0  18   2    20543.81    21375.52    469.39 o
   2  18   2     6309.11     6999.17     87.05 o
   4  18   2    15675.37    15897.49    185.36 o
   6  18   2    21520.54    21999.47    301.82 o
   8  18   2     5474.91     5544.48     95.32 o
  10  18   2     4467.85     4348.45    100.61 o
  12  18   2    11581.71    11745.46    180.18 o
  14  18   2     5865.39     6206.20    115.04 o
  16  18   2     2223.50     2194.16     80.92 o
  18  18   2     9043.03     9153.72    235.79 o
  20  18   2      320.37      485.55     45.88 o
  22  18   2     8518.55     8263.58    161.41 o
  24  18   2     3731.37     3645.86    173.51 o
  26  18   2      573.22      576.71     53.73 o
  28  18   2      498.18      633.18     35.54 o
  30  18   2      126.06      103.52     32.08 o
   2  20   2    21883.80    22315.83    516.44 o
   4  20   2     6010.01     6158.01    126.46 o
   6  20   2     7361.65     7546.54    115.84 o
   8  20   2    11062.18    11457.31    148.10 o
  10  20   2    11044.82    11462.31    200.88 o
  12  20   2     6803.80     6420.35    148.12 o
  14  20   2    28652.73    29510.99    520.93 o
  16  20   2    16535.85    16173.19    381.33 o
  18  20   2     7805.19     7894.81    145.58 o
  20  20   2     3828.53     3493.93     88.54 o
  22  20   2     3576.86     3867.42     87.27 o
  24  20   2      641.52      688.47     88.32 o
  26  20   2      577.25      851.18     80.85 o
  28  20   2       67.75       80.32     49.81 o
  30  20   2      222.52      329.82     64.27 o
   0  22   2     7636.32     7280.21    248.77 o
   2  22   2     1575.46     1492.31     43.55 o
   4  22   2    12191.64    12629.70    222.78 o
   6  22   2     5752.83     5344.68    194.89 o
   8  22   2     4205.53     3883.81     98.57 o
  10  22   2     3144.84     3178.02     88.38 o
  12  22   2     2177.01     2219.42     70.64 o
  14  22   2     1921.29     1902.34     68.99 o
  16  22   2     9103.89     8666.10    187.25 o
  18  22   2     4215.16     4375.89     81.84 o
  20  22   2      904.92     1165.43     41.94 o
  22  22   2      826.63      682.39     87.89 o
  24  22   2       59.23      109.86     24.59 o
  26  22   2      117.77      122.72     53.53 o
  28  22   2      126.33      203.88     27.46 o
  30  22   2      893.70     1019.61     59.04 o
   2  24   2     8644.69     9475.57    120.04 o
   4  24   2     4406.72     4243.69     72.64 o
   6  24   2      974.50      867.06     46.21 o
   8  24   2      550.11      563.96     31.27 o
  10  24   2     1384.81     1214.97     66.74 o
  12  24   2     2031.44     2001.08     77.77 o
  14  24   2     6397.05     6275.77    101.56 o
  16  24   2     2522.15     2679.16    103.66 o
  18  24   2      556.89      660.18     62.78 o
  20  24   2     6064.10     6094.80    122.04 o
  22  24   2     1231.09     1102.86     35.98 o
  24  24   2     1641.32     1765.47     56.50 o
  26  24   2     1522.50     1346.13     71.18 o
  28  24   2       60.97       66.71     41.31 o
   0  26   2    12610.11    13325.84    285.08 o
   2  26   2     2318.51     2188.41     60.99 o
   4  26   2    13594.51    13467.14    238.01 o
   6  26   2    10742.81    10849.42    166.25 o
   8  26   2     1640.35     1598.72     71.81 o
  10  26   2      341.37      391.71     34.54 o
  12  26   2     4671.01     4476.75    148.89 o
  14  26   2      366.94      417.04     38.42 o
  16  26   2     1349.01     1200.17     44.67 o
  18  26   2     8074.11     8694.37    265.65 o
  20  26   2     1282.18     1202.86    106.68 o
  22  26   2     4997.41     4662.30    102.21 o
  24  26   2     2335.82     2391.29     76.78 o
  26  26   2       90.43      139.25     52.03 o
  28  26   2      655.50      789.23     67.73 o
   2  28   2     5165.75     5313.37    114.79 o
   4  28   2     6814.33     6330.33    133.73 o
   6  28   2    12967.59    12839.15    547.31 o
   8  28   2     6027.98     5783.82    119.88 o
  10  28   2    17626.84    17265.05    641.10 o
  12  28   2     2103.29     2183.87    154.18 o
  14  28   2     1996.28     1860.34     85.52 o
  16  28   2     2264.38     2212.18     64.87 o
  18  28   2      829.70      742.64     84.89 o
  20  28   2     1903.70     2097.45    144.30 o
  22  28   2     1494.35     1394.49    145.21 o
  24  28   2      442.40      448.23    110.08 o
  26  28   2     1372.99     1594.35     91.52 o
   0  30   2     1828.18     2034.29     92.74 o
   2  30   2      872.73      815.76     91.96 o
   4  30   2     1218.21     1257.85     81.91 o
   6  30   2    11253.80    10532.38    376.74 o
   8  30   2      218.72       88.79     63.82 o
  10  30   2      451.16      264.97     66.60 o
  12  30   2     1512.58     1537.19    102.38 o
  14  30   2     6196.00     5867.72    179.67 o
  16  30   2      966.76     1106.41     74.61 o
  18  30   2      122.62      221.41     45.85 o
  20  30   2     2176.35     2501.60     88.52 o
  22  30   2     1790.81     1610.84     78.60 o
  24  30   2      598.65      625.83    102.04 o
   2  32   2      853.95      804.14     89.01 o
   4  32   2     1750.10     1899.65    129.48 o
   6  32   2     7538.84     6659.78    229.56 o
   8  32   2     2496.00     2666.35    239.22 o
  10  32   2      636.41      732.76     87.40 o
  12  32   2      520.95      467.45     71.04 o
  14  32   2       35.53      149.76     62.90 o
  16  32   2     3584.42     3621.73    150.22 o
  18  32   2       22.37      -44.41     29.61 o
  20  32   2      944.78      918.07     47.36 o
  22  32   2     1224.16     1271.95    100.04 o
   0  34   2    12123.00    12030.64    343.36 o
   2  34   2     2088.66     2155.25     69.73 o
   4  34   2     5849.92     5727.63    269.33 o
   6  34   2      241.44      113.75     48.85 o
   8  34   2     2521.76     2313.81    141.19 o
  10  34   2     1502.64     1397.46     91.67 o
  12  34   2       63.05       90.55     50.14 o
  14  34   2       19.15       14.78     31.45 o
  16  34   2      209.21      110.16     42.49 o
  18  34   2     1017.58     1023.15     77.55 o
  20  34   2      548.92      517.47     40.98 o
   2  36   2     1311.33     1033.19     50.82 o
   4  36   2     2848.92     2507.89     74.55 o
   6  36   2     1248.65     1178.39     98.70 o
   8  36   2      627.21      601.84     47.08 o
  10  36   2      693.26      682.50     61.50 o
  12  36   2      714.01      754.54     75.96 o
  14  36   2      330.34      506.47     45.17 o
  16  36   2      432.78      462.86     50.52 o
  18  36   2      852.32      616.78    114.48 o
   0  38   2     6558.15     6525.18    312.93 o
   2  38   2     1401.80     1653.25    154.24 o
   4  38   2      274.58      325.62     58.20 o
   6  38   2     2005.15     1829.86    118.77 o
   8  38   2      807.26      785.07     50.96 o
  10  38   2       30.66       41.15     28.74 o
  12  38   2       59.54      121.85     84.65 o
  14  38   2      502.08      554.70     43.96 o
  16  38   2      750.06      603.22     76.62 o
   2  40   2       17.26      -12.21     29.86 o
   4  40   2      596.89      541.02     91.34 o
   6  40   2     1109.12     1113.03     89.33 o
   8  40   2      567.20      483.56     42.57 o
  10  40   2      881.62      652.47     42.16 o
  12  40   2      183.65      237.29     60.81 o
  14  40   2      267.67      207.16     99.64 o
   0  42   2      758.97      814.89     85.77 o
   2  42   2     1261.52     1321.48    131.09 o
   4  42   2      217.10      316.62     53.53 o
   6  42   2     1806.40     1683.96     99.73 o
   8  42   2     1648.91     1307.73     60.48 o
   1   1   3    49342.34    48965.80    546.49 o
   3   1   3    11373.52    11032.72    176.10 o
   5   1   3    19211.51    19457.61    235.92 o
   7   1   3    39462.50    40702.54    616.21 o
   9   1   3    15012.09    15135.08    238.02 o
  11   1   3    16337.23    15959.90    283.26 o
  13   1   3      383.12      274.83     16.08 o
  15   1   3     2903.03     2926.34     54.62 o
  17   1   3    30538.17    32790.54    365.40 o
  19   1   3      573.37      356.03     25.43 o
  21   1   3     5882.30     5894.11    156.06 o
  23   1   3     3291.27     3269.89     84.55 o
  25   1   3     7604.20     7155.13    200.30 o
  27   1   3     1615.39     1565.98     87.12 o
  29   1   3       10.25       36.58     43.01 o
  31   1   3     2993.89     2530.55    228.76 o
  33   1   3      735.63      902.20     55.87 o
   1   3   3    49683.16    46949.34    480.59 o
   3   3   3   132523.36   132291.05   1679.93 o
   5   3   3   108806.76   109293.77   1135.06 o
   7   3   3     7665.78     8135.48     99.33 o
   9   3   3   153496.66   156834.20   1627.56 o
  11   3   3     5754.70     5695.34    128.02 o
  13   3   3    13486.61    13327.57    253.33 o
  15   3   3      153.24      214.83     31.21 o
  17   3   3     2720.46     2417.00     38.98 o
  19   3   3     3069.11     3072.67     90.02 o
  21   3   3     1691.64     1547.89     66.70 o
  23   3   3     6976.17     5480.35    119.87 o
  25   3   3     8789.07     8408.16    129.13 o
  27   3   3      186.34      206.48     47.21 o
  29   3   3      327.61      498.41     46.18 o
  31   3   3      780.95      832.92     88.33 o
  33   3   3      758.06      569.52     66.66 o
   1   5   3     7244.64     7078.63     71.95 o
   3   5   3    32134.29    32421.15    571.02 o
   5   5   3     8157.16     8215.46     97.76 o
   7   5   3      491.53      581.89     16.61 o
   9   5   3    38717.78    42990.28    436.32 o
  11   5   3    10809.16    11123.35    135.45 o
  13   5   3     3527.26     3999.79     93.75 o
  15   5   3     7988.14     7984.18     97.41 o
  17   5   3     7765.29     7912.28    135.02 o
  19   5   3     2022.68     1848.22     68.45 o
  21   5   3       66.03       83.14     23.91 o
  23   5   3     3896.36     3508.52     92.41 o
  25   5   3     4453.99     3715.02    120.36 o
  27   5   3     1136.93      948.36     40.71 o
  29   5   3     2919.40     3016.60    166.62 o
  31   5   3      992.79     1283.87    183.35 o
  33   5   3      423.50      466.61    110.94 o
   1   7   3     9819.22     9193.65     92.84 o
   3   7   3    26835.87    27478.89    279.05 o
   5   7   3    93989.77    94514.48    986.16 o
   7   7   3    36649.21    39142.94    377.05 o
   9   7   3    75776.95    79009.55    832.32 o
  11   7   3    15713.43    15018.78    170.24 o
  13   7   3     9659.87    10528.86    205.87 o
  15   7   3     1081.55     1200.46     37.07 o
  17   7   3     7448.23     7524.08    118.71 o
  19   7   3     1791.89     1747.78     37.55 o
  21   7   3      807.35      595.14     65.94 o
  23   7   3    27127.09    25757.96    344.17 o
  25   7   3     7038.63     6580.84    144.25 o
  27   7   3     6496.05     6201.02    119.56 o
  29   7   3     1491.72     1263.55    126.87 o
  31   7   3     1725.63     1617.09    182.01 o
  33   7   3      497.78      543.13    112.62 o
   1   9   3     9393.88     9054.30    198.95 o
   3   9   3      832.65     1245.34     21.79 o
   5   9   3     6063.72     6175.24     85.62 o
   7   9   3    16411.86    16683.82    185.22 o
   9   9   3    13152.70    12980.91    172.00 o
  11   9   3    13119.47    13490.27    211.28 o
  13   9   3    15085.54    16377.19    236.35 o
  15   9   3     1671.43     2950.93     67.10 o
  17   9   3      178.49      233.84     22.64 o
  19   9   3     1331.47     1223.57     33.82 o
  21   9   3      126.57      124.02     24.40 o
  23   9   3     2564.00     2198.43     43.49 o
  25   9   3     1770.58     1907.72    143.57 o
  27   9   3      325.88      235.59     77.97 o
  29   9   3      761.91      598.47     43.34 o
  31   9   3      134.75       26.18     27.15 o
  33   9   3      739.75      704.86     46.25 o
   1  11   3    12061.34    12695.96    150.88 o
   3  11   3    11308.52    11059.84    112.49 o
   5  11   3    46927.07    47826.66    684.40 o
   7  11   3     6098.68     6009.59     71.62 o
   9  11   3      622.12      593.17     25.12 o
  11  11   3    57502.50    58731.96   1343.68 o
  13  11   3    18745.51    19690.93    375.01 o
  15  11   3     6759.35     7119.99    128.68 o
  17  11   3     3646.39     4119.28     70.53 o
  19  11   3     2295.63     1906.67     87.44 o
  21  11   3     8337.78     8231.38    203.70 o
  23  11   3     5111.81     4928.33     91.67 o
  25  11   3      256.84      326.46     77.38 o
  27  11   3     3408.77     3584.81    103.04 o
  29  11   3     1549.21     1422.30     84.98 o
  31  11   3      590.35      702.41     43.05 o
  33  11   3      328.05      528.37     56.85 o
   1  13   3     5838.94     6571.45     97.34 o
   3  13   3     6813.58     6534.52    104.45 o
   5  13   3     4642.00     4979.04    117.68 o
   7  13   3     2370.79     2507.44     33.87 o
   9  13   3     8243.64     8028.98    134.91 o
  11  13   3     6436.96     6483.52     87.43 o
  13  13   3    13208.01    13104.03    225.47 o
  15  13   3      329.47      377.58     47.03 o
  17  13   3     4724.03     4934.84    100.03 o
  19  13   3     1473.60     1453.40     44.75 o
  21  13   3    14473.29    14856.06    247.33 o
  23  13   3      162.74      129.72     30.06 o
  25  13   3     1373.08     1459.76     75.97 o
  27  13   3     1738.70     1696.00     98.70 o
  29  13   3     1732.18     1819.11     79.96 o
  31  13   3     1298.12     1309.42    106.13 o
   1  15   3    30823.39    31588.47    342.93 o
   3  15   3    22521.62    23423.56    458.94 o
   5  15   3     2346.61     2545.65     65.46 o
   7  15   3    21421.00    21254.02    238.79 o
   9  15   3     2742.80     2888.75     67.18 o
  11  15   3     2905.53     3011.53     65.27 o
  13  15   3     9641.12     9901.28    159.90 o
  15  15   3     3764.94     3722.20     98.31 o
  17  15   3     3181.47     3137.45     78.21 o
  19  15   3     3853.46     3564.90    105.02 o
  21  15   3     5660.34     5550.42    178.38 o
  23  15   3     1227.44      938.46     44.05 o
  25  15   3      792.69      614.32     34.39 o
  27  15   3     1055.59     1233.33     57.24 o
  29  15   3     1685.35     1961.92     70.90 o
  31  15   3      481.84      523.87     61.90 o
   1  17   3    13279.27    13997.37    216.95 o
   3  17   3    15713.15    15799.12    206.54 o
   5  17   3    11362.49    11636.77    160.10 o
   7  17   3    11633.71    10814.63    179.03 o
   9  17   3     3807.23     4291.33     89.30 o
  11  17   3    20061.47    19301.60    294.93 o
  13  17   3      302.95      377.79     23.65 o
  15  17   3     6634.86     7153.92     99.05 o
  17  17   3     2958.63     2352.65     82.32 o
  19  17   3      633.53      731.38     54.94 o
  21  17   3      653.29      507.26     44.13 o
  23  17   3     1350.44     1185.14     44.24 o
  25  17   3      463.44      547.25     43.54 o
  27  17   3      148.68      184.41     62.37 o
  29  17   3       72.72      166.30     37.84 o
  31  17   3       75.36      -39.60     37.17 o
   1  19   3    10525.62    10723.04    194.51 o
   3  19   3    15933.01    15679.07    198.32 o
   5  19   3     3032.48     3221.66     62.97 o
   7  19   3     1292.49     1187.12     45.07 o
   9  19   3      268.68      225.87     20.07 o
  11  19   3     1649.63     1608.44     44.02 o
  13  19   3     7056.93     7547.74    157.70 o
  15  19   3    12032.27    12145.19    160.89 o
  17  19   3     5543.51     6132.60    123.78 o
  19  19   3     9301.78     9514.07    207.30 o
  21  19   3     2626.26     2637.30     62.02 o
  23  19   3      763.73      670.65     78.44 o
  25  19   3      656.49      471.93     31.27 o
  27  19   3      337.71      180.76     59.08 o
  29  19   3       66.18      119.77     58.65 o
   1  21   3    10005.20    10091.54    247.46 o
   3  21   3     3677.24     3963.61     95.97 o
   5  21   3    14952.15    14311.92    348.87 o
   7  21   3     1822.26     1812.91     80.96 o
   9  21   3      847.31      783.21     44.46 o
  11  21   3     1216.37     1160.78     72.09 o
  13  21   3     6285.11     6414.25    135.79 o
  15  21   3    12518.79    13080.55    290.93 o
  17  21   3     3591.29     3493.48     99.66 o
  19  21   3     4124.29     4514.77    119.48 o
  21  21   3     3971.93     4139.88     90.02 o
  23  21   3     1317.58     1177.63     45.15 o
  25  21   3      333.63      494.53     34.38 o
  27  21   3      493.43      624.60     37.12 o
  29  21   3     1023.20      736.31     36.75 o
   1  23   3      342.80      402.63     26.32 o
   3  23   3     1504.07     1738.66     55.28 o
   5  23   3     7642.13     7710.77     96.12 o
   7  23   3      702.86      728.76     40.94 o
   9  23   3     1240.10     1184.96     69.73 o
  11  23   3     4190.60     4384.43     71.36 o
  13  23   3    11021.46    11035.00    170.94 o
  15  23   3     7996.43     7599.98    207.34 o
  17  23   3     4930.32     4848.86    152.20 o
  19  23   3     1480.34     1411.29     45.14 o
  21  23   3     4199.68     4433.31    111.25 o
  23  23   3     1204.13     1282.12     58.92 o
  25  23   3     1047.14     1057.07    125.87 o
  27  23   3      382.15      454.16     56.84 o
   1  25   3    33331.85    34575.97    589.85 o
   3  25   3      828.53      569.54     39.62 o
   5  25   3    14069.30    14319.86    201.06 o
   7  25   3      370.86      370.81     40.94 o
   9  25   3     2874.29     2801.80     55.72 o
  11  25   3     2504.32     2635.66    102.20 o
  13  25   3     2517.80     2401.80     47.52 o
  15  25   3      312.53      262.83     34.63 o
  17  25   3     2544.23     2508.54     86.32 o
  19  25   3     2305.88     2745.56     63.02 o
  21  25   3     2963.82     3139.95     97.45 o
  23  25   3       11.58      -44.16     29.44 o
  25  25   3     1324.81     1564.54     60.28 o
  27  25   3      439.65      445.16     30.66 o
   1  27   3     4977.48     4933.54     88.95 o
   3  27   3     4560.39     4728.04    115.74 o
   5  27   3     2693.16     2531.92     96.22 o
   7  27   3     6065.19     5851.34    101.53 o
   9  27   3     4317.69     4151.31    167.59 o
  11  27   3     3907.54     3636.37     80.25 o
  13  27   3      254.85      290.74     36.80 o
  15  27   3      558.52      534.41     49.76 o
  17  27   3    14374.31    14933.11    253.64 o
  19  27   3     3237.80     3356.59     89.25 o
  21  27   3     1596.77     1706.96    153.16 o
  23  27   3     1405.46     1616.73     99.07 o
  25  27   3      226.72      236.96    107.40 o
   1  29   3    10818.03    11091.10    357.82 o
   3  29   3     1718.77     1753.15     68.31 o
   5  29   3       21.24      -17.53     41.44 o
   7  29   3     4083.51     3522.40     78.71 o
   9  29   3      508.89      321.84     47.18 o
  11  29   3     1591.23     1559.00     74.64 o
  13  29   3     1425.73     1274.16     48.21 o
  15  29   3     3710.24     3924.90    129.48 o
  17  29   3      358.89      350.70     37.25 o
  19  29   3      998.58      762.50    115.76 o
  21  29   3     2302.86     2497.40     86.36 o
  23  29   3      460.64      517.67     65.80 o
  25  29   3      349.03      378.25     59.55 o
   1  31   3     4016.37     3894.02    193.38 o
   3  31   3     1367.46     1108.52     46.70 o
   5  31   3     7942.55     7419.22    196.50 o
   7  31   3     1023.54     1082.34     43.46 o
   9  31   3     1392.50     1481.00     56.96 o
  11  31   3       40.25       26.16     34.24 o
  13  31   3     1020.89      884.97    139.18 o
  15  31   3     4038.76     4279.43    192.94 o
  17  31   3     1728.40     1430.75     86.99 o
  19  31   3     2546.80     2409.95     79.72 o
  21  31   3      788.02      675.72     90.34 o
  23  31   3      617.84      507.61     44.00 o
   1  33   3     2316.09     2493.76    157.25 o
   3  33   3     3518.52     3686.72    261.64 o
   5  33   3      405.66      353.66     46.55 o
   7  33   3      766.64      630.24     70.26 o
   9  33   3     1155.91     1321.26    112.42 o
  11  33   3     3342.20     2948.39    144.87 o
  13  33   3      708.76      689.77     99.03 o
  15  33   3      748.31      676.17     93.35 o
  17  33   3     3091.19     3300.59    250.60 o
  19  33   3     1132.97     1307.01    106.39 o
  21  33   3     1148.96     1144.81    123.00 o
   1  35   3     6964.67     7194.05    233.53 o
   3  35   3     1058.93     1154.58     63.51 o
   5  35   3     1369.27     1142.76     76.62 o
   7  35   3     1187.52      970.67     99.87 o
   9  35   3      836.22      941.60    142.53 o
  11  35   3     4507.21     4457.09    276.82 o
  13  35   3      412.22      430.59     92.34 o
  15  35   3     1189.88      798.95    134.16 o
  17  35   3     6892.32     6919.56    430.93 o
  19  35   3      246.51      166.14     82.09 o
   1  37   3        2.58       87.97     30.46 o
   3  37   3      948.00     1375.44     57.85 o
   5  37   3     2634.77     2706.28    191.04 o
   7  37   3     4472.24     4594.28    139.26 o
   9  37   3     1510.82     1513.25    105.06 o
  11  37   3     1028.29     1094.44     58.76 o
  13  37   3      302.12      193.82     94.86 o
  15  37   3     1872.46     2071.34     77.30 o
  17  37   3       70.07      -24.13     31.97 o
   1  39   3     2853.90     3141.55    109.41 o
   3  39   3      237.07      395.19     36.48 o
   5  39   3     4505.29     4379.64    169.29 o
   7  39   3     3086.20     3173.09    186.62 o
   9  39   3     1142.58     1014.66     60.31 o
  11  39   3     2574.09     2794.01    101.14 o
  13  39   3     1542.43     1510.85    151.56 o
   1  41   3     1116.39      926.59     49.38 o
   3  41   3     1997.64     1748.14     70.25 o
   5  41   3     3068.61     3087.74    136.12 o
   7  41   3     1857.67     1903.65    135.00 o
   9  41   3     1620.84     1485.72     64.59 o
   0   0   4   129449.15   128544.82   4065.78 o
   4   0   4     1775.53     1450.19     25.64 o
   8   0   4    35995.79    38412.74   1390.50 o
  12   0   4     4619.09     4698.07    124.30 o
  16   0   4    18373.04    19962.98    308.10 o
  20   0   4     6183.32     6126.29    329.56 o
  24   0   4    22429.81    21439.20    420.90 o
  28   0   4     2208.14     2054.66    113.58 o
  32   0   4      236.99      337.40     49.09 o
   2   2   4    53077.05    54590.90    519.77 o
   4   2   4     9658.60    10465.76    134.82 o
   6   2   4    23590.56    24293.84    249.52 o
   8   2   4    13905.76    13515.72    160.56 o
  10   2   4    26190.11    26350.14    272.96 o
  12   2   4      582.76      476.83     21.45 o
  14   2   4    12138.23    12378.32    181.50 o
  16   2   4     6014.38     5345.71    100.34 o
  18   2   4     3821.74     3706.19    112.03 o
  20   2   4      555.31      587.30     36.69 o
  22   2   4     1664.83     1786.87     61.70 o
  24   2   4     3354.90     3198.73    126.72 o
  26   2   4     2407.25     2344.33     65.71 o
  28   2   4     2459.82     2657.10    201.77 o
  30   2   4     1541.94     1901.17     83.75 o
  32   2   4      964.17      729.09     80.32 o
   0   4   4   102289.91   102310.22   1848.09 o
   2   4   4     9839.20    10865.72    130.10 o
   4   4   4     1707.91     1544.21     19.85 o
   6   4   4    60794.99    64347.68    678.00 o
   8   4   4    15190.94    16191.94    221.52 o
  10   4   4    10746.16    10965.16    151.05 o
  12   4   4     7398.58     7095.55    110.32 o
  14   4   4    17570.09    16858.40    263.17 o
  16   4   4     3436.91     3271.78     71.79 o
  18   4   4    15325.99    14756.46    214.86 o
  20   4   4     9319.12     9523.53    171.17 o
  22   4   4     8407.11     8214.21    221.22 o
  24   4   4     2080.90     1825.66     57.04 o
  26   4   4      696.19      691.12     52.75 o
  28   4   4      996.35      855.94     69.14 o
  30   4   4     1198.86     1332.31    135.01 o
  32   4   4     5337.22     5486.35    234.10 o
   2   6   4     8038.15     7977.13    118.04 o
   4   6   4    37086.25    38892.30    375.98 o
   6   6   4     4690.73     4346.16     66.13 o
   8   6   4    24298.97    24920.42    348.17 o
  10   6   4    13365.67    14063.72    194.52 o
  12   6   4     1646.95     1547.35     46.32 o
  14   6   4     3909.69     4168.26     82.70 o
  16   6   4    17029.03    16228.13    265.52 o
  18   6   4     5520.82     5595.23     84.67 o
  20   6   4     6849.68     6964.01    135.74 o
  22   6   4     1731.95     1849.59     66.12 o
  24   6   4     1448.94     1450.90     91.24 o
  26   6   4      277.42      379.54     70.17 o
  28   6   4      571.01      463.88     71.65 o
  30   6   4     1024.30     1086.73     92.46 o
  32   6   4     3962.67     4342.78    177.84 o
   0   8   4    63860.94    64603.34   1078.54 o
   2   8   4     9567.41    10374.87    110.80 o
   4   8   4    17425.83    18003.88    187.64 o
   6   8   4    45191.85    45624.80    845.57 o
   8   8   4    35211.02    37729.77    370.73 o
  10   8   4    10467.59    12093.44    165.02 o
  12   8   4    15389.36    15396.87    193.16 o
  14   8   4     1783.66     1823.93     29.96 o
  16   8   4     2434.39     2447.28     43.77 o
  18   8   4     4366.13     4012.57     92.07 o
  20   8   4     3831.17     3618.34    106.52 o
  22   8   4      640.85      433.36     27.09 o
  24   8   4     7680.26     8122.22    133.31 o
  26   8   4     1514.42     1523.00     45.35 o
  28   8   4      996.57     1088.52     52.13 o
  30   8   4      439.42      546.00     87.32 o
  32   8   4     1211.74     1418.99    173.28 o
   2  10   4    32596.69    34544.27    352.53 o
   4  10   4     2677.64     2409.44     45.81 o
   6  10   4     3637.05     4015.23    103.04 o
   8  10   4    41254.65    42173.22    554.08 o
  10  10   4    21658.74    23667.84    313.17 o
  12  10   4     1400.36     1339.67     40.40 o
  14  10   4    24889.99    24390.44    363.79 o
  16  10   4     2773.40     2667.16     63.22 o
  18  10   4     2517.72     2460.67     78.61 o
  20  10   4    17574.90    16894.09    371.12 o
  22  10   4      260.54      315.40     49.41 o
  24  10   4     2824.05     2618.03    123.53 o
  26  10   4     1293.72     1155.96    112.58 o
  28  10   4      715.74      716.51    106.47 o
  30  10   4     3536.76     3818.21    125.60 o
  32  10   4      595.62      740.10    114.89 o
   0  12   4    42245.73    46103.18    651.47 o
   2  12   4    25709.46    27504.94    285.64 o
   4  12   4    13234.17    13723.24    185.44 o
   6  12   4    20210.99    21280.98    303.20 o
   8  12   4     7587.95     8351.69     94.60 o
  10  12   4    17333.89    17684.45    296.52 o
  12  12   4     1619.04     1563.92     32.72 o
  14  12   4       67.89       79.86     13.85 o
  16  12   4     1107.80     1018.41     37.61 o
  18  12   4     3157.96     2983.70     70.95 o
  20  12   4     2417.16     2262.92     81.29 o
  22  12   4     2249.74     1953.30     91.63 o
  24  12   4     1213.81     1147.37     66.29 o
  26  12   4     1825.42     1688.24     69.93 o
  28  12   4      193.09      162.26     48.85 o
  30  12   4      785.69      728.16     74.03 o
  32  12   4      633.37      693.37    141.58 o
   2  14   4     2769.78     2711.55     61.90 o
   4  14   4    10433.66     9967.51    175.47 o
   6  14   4     3099.95     2609.57     44.64 o
   8  14   4    20143.79    21309.25    227.26 o
  10  14   4    21208.84    21682.47    239.23 o
  12  14   4      291.30      216.86     17.08 o
  14  14   4     9313.94     8826.87    189.68 o
  16  14   4      862.20     1001.24     33.73 o
  18  14   4      157.43      114.88     31.89 o
  20  14   4       36.41       49.75     39.55 o
  22  14   4     2697.90     2824.92     65.20 o
  24  14   4      173.72      118.67     44.51 o
  26  14   4      377.08      501.51     73.79 o
  28  14   4     1681.52     1853.56    153.37 o
  30  14   4     1211.47     1066.77     98.89 o
   0  16   4    59737.66    62301.74   1118.75 o
   2  16   4     3018.78     2832.47     80.75 o
   4  16   4      815.33     1011.55     30.95 o
   6  16   4    29093.98    29597.31    313.03 o
   8  16   4     4120.31     4392.66     82.50 o
  10  16   4     4566.94     4381.79     88.36 o
  12  16   4      518.98      419.43     17.46 o
  14  16   4    14081.06    14083.65    185.58 o
  16  16   4     1953.56     1912.78     76.55 o
  18  16   4     2115.43     2145.37     66.04 o
  20  16   4      108.06       33.47     19.50 o
  22  16   4      151.61      245.47     29.13 o
  24  16   4     2749.47     2921.54    112.53 o
  26  16   4     1914.01     1836.87     73.84 o
  28  16   4      722.15      813.85     83.70 o
  30  16   4      618.90      834.68    114.76 o
   2  18   4    11120.28    11202.19    250.68 o
   4  18   4     1260.76     1160.30     22.98 o
   6  18   4     8191.16     8108.21    100.83 o
   8  18   4      483.60      630.57     44.75 o
  10  18   4    27517.02    27876.32    316.60 o
  12  18   4    12305.77    12894.91    183.97 o
  14  18   4     4791.07     4481.45    103.49 o
  16  18   4      464.52      314.93     20.07 o
  18  18   4      188.43      192.62     32.42 o
  20  18   4     6737.03     6223.25    207.97 o
  22  18   4     3300.22     3110.01     98.56 o
  24  18   4      189.42       36.97     25.92 o
  26  18   4     1199.29     1315.92     72.15 o
  28  18   4      310.81      323.47     44.58 o
  30  18   4       49.64      177.94     34.59 o
   0  20   4    69959.16    76986.31   1120.88 o
   2  20   4     1320.69     1385.34     27.87 o
   4  20   4     2488.48     2644.72     69.56 o
   6  20   4      879.70      725.45     31.22 o
   8  20   4     6090.49     6291.21    104.92 o
  10  20   4     7584.04     7812.75    148.36 o
  12  20   4     1653.83     1625.12     41.92 o
  14  20   4     5786.18     5481.57    120.51 o
  16  20   4     3042.26     3082.79     72.72 o
  18  20   4     5457.48     6007.20    109.58 o
  20  20   4     1200.68     1193.60     50.39 o
  22  20   4     2285.68     2148.68     99.00 o
  24  20   4      104.72       -2.20     30.94 o
  26  20   4      204.61      194.34     35.36 o
  28  20   4      814.84      746.19     80.22 o
   2  22   4     5130.47     5653.10     87.89 o
   4  22   4     1732.91     1859.62     40.64 o
   6  22   4    22493.29    22987.80    305.23 o
   8  22   4      463.50      489.02     45.15 o
  10  22   4     1315.72     1230.30     50.12 o
  12  22   4     6072.04     5795.91    118.51 o
  14  22   4     3027.50     2810.30    104.28 o
  16  22   4     4699.31     4600.03     78.73 o
  18  22   4     1793.74     1564.16     90.71 o
  20  22   4     2287.31     2769.79    101.55 o
  22  22   4      932.54     1039.59     90.05 o
  24  22   4      578.12      639.14     32.52 o
  26  22   4      259.94      366.91     56.63 o
  28  22   4      180.72      168.62     61.83 o
   0  24   4     9972.62     9842.09    456.17 o
   2  24   4     7399.93     7489.68    129.28 o
   4  24   4      284.50      219.65     33.90 o
   6  24   4     1522.09     1476.98     70.78 o
   8  24   4     3475.28     3265.90     96.53 o
  10  24   4     1050.09      783.46     42.15 o
  12  24   4     2954.91     3489.59     68.87 o
  14  24   4     4937.53     4978.26    146.19 o
  16  24   4      754.71      755.07     57.22 o
  18  24   4     2378.61     2711.33     58.66 o
  20  24   4      362.08      361.23     34.34 o
  22  24   4     1790.19     1691.70     95.92 o
  24  24   4      455.74      593.31     70.71 o
  26  24   4      208.53      372.47     71.26 o
   2  26   4      941.06      954.64     41.69 o
   4  26   4    12402.37    12540.60    324.50 o
   6  26   4      121.42       54.34     22.63 o
   8  26   4     4086.48     4124.96    131.60 o
  10  26   4     1312.26     1274.32     78.65 o
  12  26   4     8243.68     8350.34    179.82 o
  14  26   4     1652.45     1627.00     47.41 o
  16  26   4     1945.23     1858.70     58.92 o
  18  26   4     2831.59     3129.37     98.52 o
  20  26   4     2121.20     2175.63     68.94 o
  22  26   4     3136.34     3169.22     89.56 o
  24  26   4      152.70      207.42     54.58 o
  26  26   4      426.86      477.99     50.81 o
   0  28   4     1662.69     1625.44     59.32 o
   2  28   4     1562.54     1566.59     73.95 o
   4  28   4     7862.37     7970.53    180.20 o
   6  28   4     2060.64     1996.69     72.00 o
   8  28   4     2023.22     1811.42     77.81 o
  10  28   4     9985.81     9350.93    270.06 o
  12  28   4     9229.13     9032.09    210.78 o
  14  28   4      106.72      110.67     36.56 o
  16  28   4     1160.20     1329.38     77.77 o
  18  28   4     4175.86     4191.23    167.62 o
  20  28   4     3953.42     3684.90    136.72 o
  22  28   4      629.95      676.23    100.71 o
  24  28   4      574.74      255.59     49.01 o
   2  30   4     4359.24     4754.97    128.11 o
   4  30   4     4458.60     4280.56     97.74 o
   6  30   4     1627.41     1470.74     88.43 o
   8  30   4     2244.90     2145.50     60.09 o
  10  30   4      964.84     1049.20     51.10 o
  12  30   4    18167.07    19607.45    708.33 o
  14  30   4     1389.81     1468.02     75.77 o
  16  30   4     4275.99     4491.37    102.08 o
  18  30   4      638.54      506.13     53.53 o
  20  30   4      416.40      408.75     53.20 o
  22  30   4     1461.26     1560.36    106.39 o
   0  32   4     4583.40     4434.86    236.44 o
   2  32   4     1537.16     1375.94     64.34 o
   4  32   4     3273.80     3447.88    119.51 o
   6  32   4     1061.11     1108.48    101.81 o
   8  32   4      759.44      772.49     37.52 o
  10  32   4     1770.58     1978.13    137.54 o
  12  32   4     1246.56     1130.80     80.97 o
  14  32   4      445.73      477.81     64.57 o
  16  32   4     4828.02     5593.23    306.47 o
  18  32   4      375.27      391.47     68.25 o
  20  32   4      331.24      375.10     53.87 o
   2  34   4      891.14      758.87     64.82 o
   4  34   4     3250.59     3399.91    196.55 o
   6  34   4      955.91      959.60     47.31 o
   8  34   4     2319.28     2201.40    150.22 o
  10  34   4      345.91      353.47     36.20 o
  12  34   4       91.98       61.99     78.63 o
  14  34   4      131.27       64.70     33.79 o
  16  34   4       44.99       96.65     45.63 o
  18  34   4     3384.72     3304.32    216.14 o
   0  36   4     4151.70     4582.34    165.16 o
   2  36   4     1881.84     1800.58    130.82 o
   4  36   4     1745.81     1826.80     95.69 o
   6  36   4     1934.53     2125.89     74.50 o
   8  36   4      843.62      927.84     48.43 o
  10  36   4     2544.94     2013.28    131.46 o
  12  36   4     1256.32     1073.28     83.32 o
  14  36   4     1612.21     1623.73    169.63 o
  16  36   4     1901.71     1834.71    156.92 o
   2  38   4      478.01      574.40     62.23 o
   4  38   4      378.13      164.16     54.54 o
   6  38   4      218.39      268.99     68.28 o
   8  38   4     2698.90     3152.52    124.79 o
  10  38   4     1308.28     1389.07    158.25 o
  12  38   4      513.85      407.64     41.15 o
  14  38   4     1094.85      910.88    110.34 o
   0  40   4      775.92      623.32    195.87 o
   2  40   4     1860.08     1967.72    161.60 o
   4  40   4     1605.90     1567.65    120.11 o
   6  40   4      532.53      588.47     80.30 o
   8  40   4      244.61      151.70     78.92 o
   1   1   5     1053.75     1172.46     22.05 o
   3   1   5    13779.49    15070.47    218.37 o
   5   1   5     1396.39     1220.33     20.24 o
   7   1   5    11062.45    11539.53    123.56 o
   9   1   5     4288.02     4439.03     59.45 o
  11   1   5    21873.37    21512.50    328.97 o
  13   1   5     6700.92     6384.30    121.24 o
  15   1   5      756.15      833.96     20.65 o
  17   1   5     2553.73     2521.18     60.41 o
  19   1   5    20067.12    20041.44    302.92 o
  21   1   5    10103.05     9523.77    204.79 o
  23   1   5     1014.60      842.67     44.75 o
  25   1   5     4231.66     3543.01    206.75 o
  27   1   5      829.93      844.93     44.50 o
  29   1   5      798.99      894.35     66.36 o
  31   1   5     1354.22     1668.07    113.69 o
   1   3   5    67100.23    70436.05    703.47 o
   3   3   5    27001.57    27488.31    281.55 o
   5   3   5      400.41      363.75     25.56 o
   7   3   5    12722.70    13084.90    139.69 o
   9   3   5     2947.87     2893.84     73.08 o
  11   3   5    18616.46    19089.41    228.33 o
  13   3   5     5350.75     4751.70     61.74 o
  15   3   5     1928.30     1694.04     28.23 o
  17   3   5     4065.29     3895.71     88.29 o
  19   3   5     2526.16     2185.88     50.29 o
  21   3   5     1566.20     1480.07     32.37 o
  23   3   5      682.39      570.62     24.93 o
  25   3   5     1794.72     1536.48    141.20 o
  27   3   5      446.08      357.79     60.12 o
  29   3   5      458.82      499.51     44.83 o
  31   3   5     1936.72     1947.26    399.86 o
   1   5   5     3712.68     3845.23     65.68 o
   3   5   5     6870.70     7767.24    116.78 o
   5   5   5     1919.40     1829.55     50.38 o
   7   5   5     4015.99     4079.12     60.31 o
   9   5   5      912.77      880.79     22.38 o
  11   5   5      397.06      481.85     21.93 o
  13   5   5    23954.31    23360.06    351.18 o
  15   5   5      237.08      225.76     26.86 o
  17   5   5      426.55      400.82     25.29 o
  19   5   5     4735.83     4613.36    116.90 o
  21   5   5     1647.13     1312.13     58.70 o
  23   5   5      160.39       41.16     19.43 o
  25   5   5       87.69      172.33     51.63 o
  27   5   5     2867.12     2796.37    184.37 o
  29   5   5      665.20      991.64     70.95 o
  31   5   5      351.88      146.03     74.18 o
   1   7   5    19203.97    20398.14    222.51 o
   3   7   5     1855.02     1783.67     38.50 o
   5   7   5    21800.56    21544.44    239.55 o
   7   7   5     2046.91     2121.17     36.31 o
   9   7   5     3422.74     3540.36     63.00 o
  11   7   5    16537.66    18494.49    188.14 o
  13   7   5      638.06      698.03     18.08 o
  15   7   5     1600.82     1663.02     50.27 o
  17   7   5     1054.49     1091.22     43.97 o
  19   7   5     7237.96     7086.30    117.62 o
  21   7   5     2618.23     2712.00     69.21 o
  23   7   5     1755.30     1485.43     39.59 o
  25   7   5     6227.18     6061.70    304.57 o
  27   7   5     2557.51     2185.63    102.90 o
  29   7   5     1526.50     1605.18     96.44 o
  31   7   5     1488.56     1575.56    146.03 o
   1   9   5     5033.71     4652.28     51.12 o
   3   9   5    20803.68    20931.23    209.14 o
   5   9   5     8480.63     7754.45    108.95 o
   7   9   5     3321.56     3357.71     78.73 o
   9   9   5     7144.44     7135.11     80.90 o
  11   9   5    18959.06    18143.81    301.96 o
  13   9   5    15508.23    15392.14    165.70 o
  15   9   5    18657.70    18108.06    221.09 o
  17   9   5     5618.25     5936.03     92.90 o
  19   9   5     2400.23     2237.36     43.37 o
  21   9   5     1440.18     1131.13     29.67 o
  23   9   5      661.52      606.02     24.00 o
  25   9   5      300.14      383.26     75.65 o
  27   9   5     1365.66     1162.80     50.55 o
  29   9   5     2874.46     2958.74    130.35 o
  31   9   5      345.68      564.12    223.69 o
   1  11   5     8440.72     8185.48    114.63 o
   3  11   5    18179.60    18840.88    264.48 o
   5  11   5    17618.91    18116.53    296.97 o
   7  11   5     2518.13     2642.49     59.03 o
   9  11   5     7396.94     7013.42    133.75 o
  11  11   5     6933.26     7062.63    111.03 o
  13  11   5    16654.91    16035.41    179.40 o
  15  11   5    22034.76    22066.49    384.42 o
  17  11   5     2363.49     2259.19     87.25 o
  19  11   5      391.57      221.06     47.09 o
  21  11   5      798.53      597.61     60.31 o
  23  11   5      330.25      438.08     54.24 o
  25  11   5      140.75      254.42     55.60 o
  27  11   5      960.93      859.31    103.05 o
  29  11   5     2250.09     2288.15    135.56 o
  31  11   5      459.40      292.72     64.90 o
   1  13   5      375.87      370.88     22.32 o
   3  13   5     4013.12     3867.17     45.59 o
   5  13   5    11659.28    11575.32    166.10 o
   7  13   5     4407.46     4557.72     62.90 o
   9  13   5     7819.43     7556.70     88.20 o
  11  13   5     3947.92     3853.88     79.43 o
  13  13   5     3857.07     3559.06     78.96 o
  15  13   5     3842.10     4067.73     59.48 o
  17  13   5     6648.28     6809.25     96.20 o
  19  13   5     4311.97     3910.49     93.55 o
  21  13   5      966.81      851.56     37.90 o
  23  13   5     3077.01     2838.43    101.71 o
  25  13   5       51.40       37.90     51.31 o
  27  13   5     1290.08     1248.98     77.50 o
  29  13   5      106.04       13.17     40.58 o
   1  15   5     6990.03     6632.88    129.06 o
   3  15   5    11613.12    11827.47    125.15 o
   5  15   5    13894.34    13736.57    227.47 o
   7  15   5    10539.81    10737.96    260.38 o
   9  15   5     1559.54     1514.33     52.48 o
  11  15   5     3909.36     4151.06     90.35 o
  13  15   5     8935.72     9614.69    127.81 o
  15  15   5    15790.68    16145.08    221.31 o
  17  15   5      386.11      397.07     36.68 o
  19  15   5      534.06      639.54     33.40 o
  21  15   5     6327.03     5934.44     98.93 o
  23  15   5     1103.44     1004.92     77.75 o
  25  15   5      146.20      162.73     49.42 o
  27  15   5     1894.65     1929.99    154.57 o
  29  15   5     2021.26     2155.79    241.48 o
   1  17   5     3809.34     4026.15     95.56 o
   3  17   5     1217.22     1172.99     45.35 o
   5  17   5     3062.20     3056.22     75.87 o
   7  17   5       59.36       39.19     15.20 o
   9  17   5     4157.54     4377.86     63.67 o
  11  17   5     1821.68     1709.70     46.97 o
  13  17   5     3297.95     3259.20     95.06 o
  15  17   5    11308.04    11160.42    147.67 o
  17  17   5      373.61      386.09     48.89 o
  19  17   5     3747.70     3726.56    107.43 o
  21  17   5     2047.64     2078.06     78.62 o
  23  17   5     1014.19      981.60     77.06 o
  25  17   5     1322.00     1334.38     55.92 o
  27  17   5     1187.69     1232.33     70.09 o
  29  17   5     1444.60     1537.45     65.76 o
   1  19   5    10269.27     9638.17    127.34 o
   3  19   5      460.95      418.57     24.28 o
   5  19   5     3258.51     3383.61    106.63 o
   7  19   5     5343.28     5281.86     79.92 o
   9  19   5     3536.86     3266.74     77.64 o
  11  19   5     1928.44     1982.80     67.78 o
  13  19   5     4249.04     4671.80    137.43 o
  15  19   5     4556.01     4694.65     84.06 o
  17  19   5     3568.22     3428.66    129.45 o
  19  19   5     7876.97     7539.37    137.01 o
  21  19   5     2932.46     3118.33    132.49 o
  23  19   5      287.37      289.88     38.70 o
  25  19   5      869.12      890.77     41.20 o
  27  19   5      904.25      894.69     60.56 o
   1  21   5     1950.58     1958.51     72.70 o
   3  21   5     5642.36     5704.23    110.65 o
   5  21   5     5558.41     5047.52     99.01 o
   7  21   5    13159.57    12693.67    189.62 o
   9  21   5     3747.34     3703.76    135.21 o
  11  21   5      211.35      209.83     17.92 o
  13  21   5    12233.57    12503.08    355.94 o
  15  21   5      245.06      268.97     27.60 o
  17  21   5     1051.87      972.99     43.56 o
  19  21   5     1286.72     1607.60     66.53 o
  21  21   5     3207.20     3345.32     93.60 o
  23  21   5      939.06      929.04     89.89 o
  25  21   5       43.81       60.35     37.78 o
  27  21   5     3134.47     3529.97    105.05 o
   1  23   5     7784.80     7353.28    129.49 o
   3  23   5     1436.08     1389.24     43.77 o
   5  23   5     3823.84     3803.57     70.52 o
   7  23   5     5302.99     4917.40    114.77 o
   9  23   5     9923.03    10260.46    238.55 o
  11  23   5    14268.15    13983.62    198.66 o
  13  23   5    17649.21    17862.41    263.50 o
  15  23   5     1361.07     1268.34     41.98 o
  17  23   5     2929.68     2923.36     78.31 o
  19  23   5     2567.87     2323.05     68.65 o
  21  23   5     1631.47     1940.89    149.89 o
  23  23   5      123.01      224.05     60.81 o
  25  23   5      764.03      763.50     81.22 o
   1  25   5     4686.38     4643.77    136.84 o
   3  25   5     1755.21     1501.13     43.56 o
   5  25   5      746.47      663.30     32.60 o
   7  25   5     4890.01     4869.64     79.65 o
   9  25   5      862.33      978.38     42.30 o
  11  25   5     1582.29     1751.10     77.12 o
  13  25   5     6214.36     5858.03    147.55 o
  15  25   5      127.05      128.93     42.68 o
  17  25   5     4217.47     4385.35    163.94 o
  19  25   5       91.15      110.62     37.47 o
  21  25   5       86.77       50.17     29.29 o
  23  25   5      382.87      558.39     91.30 o
  25  25   5      674.14      516.68     64.57 o
   1  27   5       61.05      124.77     29.60 o
   3  27   5      530.87      542.78     23.29 o
   5  27   5     4111.48     4132.98     97.10 o
   7  27   5     2548.35     2539.74    106.30 o
   9  27   5     5138.33     4881.78    128.30 o
  11  27   5    13638.00    13962.83    202.00 o
  13  27   5     1199.27     1101.96     64.96 o
  15  27   5      124.72      195.73     39.10 o
  17  27   5       10.83       45.24     29.09 o
  19  27   5       46.93      289.26     41.54 o
  21  27   5     1218.74     1374.91     70.93 o
  23  27   5     3159.70     3204.29    174.10 o
   1  29   5      425.93      408.75     73.50 o
   3  29   5     5044.18     4846.02    141.85 o
   5  29   5     2992.15     2920.16     85.52 o
   7  29   5     1467.81     1515.37    113.34 o
   9  29   5     3684.29     3651.81    125.13 o
  11  29   5     1966.73     1630.53     92.82 o
  13  29   5     3261.13     2940.49    248.34 o
  15  29   5      480.94      301.25     66.56 o
  17  29   5      812.71      796.51     42.51 o
  19  29   5      645.03      579.33     42.16 o
  21  29   5      116.77      109.94     42.83 o
   1  31   5      177.77      195.62     43.49 o
   3  31   5     2226.30     2175.72     65.17 o
   5  31   5      298.13      178.09     37.47 o
   7  31   5     6353.76     6359.67    278.03 o
   9  31   5     2894.42     2798.53     92.68 o
  11  31   5     2386.52     2412.66    151.67 o
  13  31   5      953.12      917.32    149.89 o
  15  31   5     1797.38     1901.83    140.13 o
  17  31   5     2096.20     2027.41    108.83 o
  19  31   5      445.17      652.80     70.27 o
   1  33   5      555.90      704.76    106.01 o
   3  33   5       71.60      221.28     91.67 o
   5  33   5       64.94       64.40     56.21 o
   7  33   5      491.29      464.20     67.09 o
   9  33   5      201.64      311.33     38.53 o
  11  33   5      657.38      490.21     40.79 o
  13  33   5      383.93      337.42     79.34 o
  15  33   5      145.20      117.32     35.07 o
  17  33   5     1115.81      927.92     47.14 o
   1  35   5     2057.59     1956.85    155.91 o
   3  35   5     1713.10     1823.02    117.44 o
   5  35   5     1257.31     1002.21     77.86 o
   7  35   5      935.80     1015.47    100.42 o
   9  35   5     3230.05     3724.74    116.52 o
  11  35   5     3169.18     3078.96     98.95 o
  13  35   5      738.91      629.06     88.85 o
  15  35   5     2491.43     2832.71     97.12 o
   1  37   5      621.10      490.98     40.02 o
   3  37   5      419.58      591.20     40.90 o
   5  37   5     1557.06     1283.00    128.14 o
   7  37   5     1958.20     1758.95    153.24 o
   9  37   5      889.10      911.55     51.75 o
  11  37   5     2791.64     2870.95    169.96 o
  13  37   5     4136.78     4072.86    328.33 o
   1  39   5     1399.33     1323.25     95.69 o
   3  39   5      401.13      316.40     60.22 o
   5  39   5      371.81      712.16    153.65 o
   7  39   5      867.11      901.37     47.61 o
   2   0   6     3998.12     3426.43     58.18 o
   6   0   6     5078.57     5712.21    200.41 o
  10   0   6      998.29      867.50     30.54 o
  14   0   6    44948.59    45363.13    893.31 o
  18   0   6    20369.73    20738.37    458.03 o
  22   0   6     6272.36     6209.88    329.16 o
  26   0   6     2231.35     2403.77    162.26 o
  30   0   6     4175.63     4218.76    275.84 o
   0   2   6     1563.16     1409.30     45.91 o
   2   2   6     2971.39     3144.19     66.86 o
   4   2   6     6246.57     6490.42     95.16 o
   6   2   6     2091.10     2094.92     49.18 o
   8   2   6      383.81      423.33     27.03 o
  10   2   6     2838.53     2741.38     35.36 o
  12   2   6     3349.01     3089.11     52.41 o
  14   2   6     5855.45     5429.25     84.78 o
  16   2   6    22632.85    21095.51    287.76 o
  18   2   6    15672.44    15126.50    257.85 o
  20   2   6     1341.72     1206.10     63.04 o
  22   2   6     2551.52     2305.52    106.66 o
  24   2   6     1162.60     1118.04     46.82 o
  26   2   6       43.58       23.15     86.32 o
  28   2   6     2233.48     2090.00    116.57 o
  30   2   6      135.72      197.97    197.03 o
   2   4   6    25591.82    26381.67    287.75 o
   4   4   6      171.37      217.43     16.12 o
   6   4   6      234.59      217.46     16.86 o
   8   4   6     8180.83     8442.27    108.03 o
  10   4   6     1628.64     1547.58     32.27 o
  12   4   6     5998.47     5432.32    126.16 o
  14   4   6    15356.56    14990.46    267.81 o
  16   4   6    42710.98    43114.00    567.43 o
  18   4   6     2116.09     2332.61     71.07 o
  20   4   6    12215.46    10947.29    158.98 o
  22   4   6      705.09      475.17     64.24 o
  24   4   6      927.91      946.37     54.30 o
  26   4   6      113.76      256.50     31.37 o
  28   4   6     1299.95     1123.82    191.32 o
  30   4   6     1073.92     1007.41    195.87 o
   0   6   6     2656.15     2882.50     55.30 o
   2   6   6    24107.97    24524.97    298.60 o
   4   6   6     4706.90     4631.43     68.75 o
   6   6   6     7712.68     8451.65    111.74 o
   8   6   6    11216.20    11955.47    180.93 o
  10   6   6      161.23      155.35     15.45 o
  12   6   6    18064.10    18207.89    290.76 o
  14   6   6     7388.73     7282.99    115.18 o
  16   6   6     1534.89     1465.82     32.70 o
  18   6   6     3750.08     3535.83     80.42 o
  20   6   6     1887.72     1905.11    121.07 o
  22   6   6     7447.49     6761.87    129.49 o
  24   6   6       45.76        4.97     36.19 o
  26   6   6      569.18      401.66     43.56 o
  28   6   6      315.83      378.74    222.53 o
  30   6   6      347.32      316.21    142.56 o
   2   8   6       65.81       85.44     24.00 o
   4   8   6     6821.64     6670.75    118.93 o
   6   8   6     6480.64     6827.23    106.72 o
   8   8   6    34736.63    34306.05    324.25 o
  10   8   6     2009.18     1929.28     37.04 o
  12   8   6     6217.27     6533.72    170.08 o
  14   8   6     2634.92     2571.36     73.85 o
  16   8   6     1165.58     1176.78     39.70 o
  18   8   6     9206.27     9456.34    128.82 o
  20   8   6     3443.73     2955.79     71.67 o
  22   8   6     2641.23     2295.82    124.58 o
  24   8   6      235.64      291.23     37.70 o
  26   8   6      767.56      786.26    167.29 o
  28   8   6     1724.59     1780.92    122.85 o
  30   8   6      412.07      362.04    198.19 o
   0  10   6    44604.47    44488.09    648.72 o
   2  10   6    23403.02    22736.82    228.74 o
   4  10   6     2152.79     1848.17     42.84 o
   6  10   6      643.23      733.11     18.00 o
   8  10   6    16058.23    16655.01    172.34 o
  10  10   6      550.02      501.39     23.64 o
  12  10   6    11975.26    12097.77    169.46 o
  14  10   6    12872.56    12388.20    229.58 o
  16  10   6    22298.28    22674.38    280.29 o
  18  10   6     3218.70     2666.32     58.84 o
  20  10   6     3185.43     3115.51     79.48 o
  22  10   6      267.86      238.76     45.61 o
  24  10   6      792.69      781.91    108.40 o
  26  10   6      526.90      362.46     42.86 o
  28  10   6     1406.97     1641.49     96.08 o
   2  12   6      843.93      681.31     21.67 o
   4  12   6     7010.84     7371.82     98.21 o
   6  12   6    15196.88    15552.18    189.71 o
   8  12   6     8683.61     8672.80    107.47 o
  10  12   6      931.35      899.19     22.51 o
  12  12   6     2182.91     1934.36     74.96 o
  14  12   6    12569.15    12321.44    186.28 o
  16  12   6     2188.14     1950.31     73.05 o
  18  12   6     2685.51     2800.91     84.76 o
  20  12   6      646.51      703.00     68.59 o
  22  12   6       50.87       66.31     23.41 o
  24  12   6      196.60       85.69     45.50 o
  26  12   6     2473.63     2534.60    102.74 o
  28  12   6      630.09      603.22     45.93 o
   0  14   6     3192.72     2989.28     60.82 o
   2  14   6      639.53      680.44     21.49 o
   4  14   6     1613.28     1628.25     34.16 o
   6  14   6    20563.37    20605.54    237.02 o
   8  14   6       81.22       61.04     17.34 o
  10  14   6     8102.64     7984.03    180.95 o
  12  14   6      432.04      399.05     25.44 o
  14  14   6     6045.64     6152.94    105.91 o
  16  14   6     7572.37     7802.35    115.49 o
  18  14   6     2383.03     2657.71     95.52 o
  20  14   6     4640.28     5091.46    214.77 o
  22  14   6     1839.97     1610.67     69.33 o
  24  14   6     1993.84     2303.75    123.05 o
  26  14   6       68.21      142.47     25.20 o
  28  14   6       54.92      115.84     55.20 o
   2  16   6      587.99      562.49     19.96 o
   4  16   6     4447.12     4440.49     67.68 o
   6  16   6     1657.23     1614.38     55.41 o
   8  16   6    11453.72    10585.54    129.98 o
  10  16   6     1441.61     1279.80     47.33 o
  12  16   6     9876.61     9969.67    132.65 o
  14  16   6     1239.50     1230.45     35.81 o
  16  16   6        9.99       49.42     23.57 o
  18  16   6     1619.40     1852.95     45.02 o
  20  16   6     3562.58     3327.71    223.36 o
  22  16   6     1116.31     1156.98     93.15 o
  24  16   6     1520.97     1121.64     63.72 o
  26  16   6     1830.42     2035.88    198.07 o
  28  16   6      894.94     1145.26    102.38 o
   0  18   6    10660.27    10046.33    229.96 o
   2  18   6     2046.37     1910.80     53.85 o
   4  18   6     3620.21     3855.17     62.20 o
   6  18   6     2837.58     2794.16     54.45 o
   8  18   6     6519.65     6867.32    150.65 o
  10  18   6     7491.52     7710.19    137.86 o
  12  18   6    23651.65    23706.16    415.71 o
  14  18   6     5318.22     5357.58    108.92 o
  16  18   6      147.71      116.66     18.62 o
  18  18   6      163.33      155.54     41.52 o
  20  18   6      728.33      642.99     47.44 o
  22  18   6     1936.35     1993.64    115.76 o
  24  18   6     2604.09     2962.87     97.40 o
  26  18   6      854.67      694.02     80.30 o
   2  20   6      192.68      154.22     17.08 o
   4  20   6     1501.35     1465.09     30.25 o
   6  20   6     5574.07     5315.64    171.80 o
   8  20   6    11471.83    12286.99    227.75 o
  10  20   6    16020.99    15913.76    295.47 o
  12  20   6     4465.89     4835.14    105.75 o
  14  20   6     4283.67     4434.48     85.85 o
  16  20   6     6269.40     6578.35    126.27 o
  18  20   6     1506.98     1386.12     45.87 o
  20  20   6      560.20      666.93     54.87 o
  22  20   6      146.54      190.48     47.48 o
  24  20   6      510.85      768.80     46.13 o
  26  20   6     1618.35     1505.19     66.42 o
   0  22   6     6928.36     6853.34    337.34 o
   2  22   6     1865.58     1791.50     41.94 o
   4  22   6     8824.84     8696.24    126.92 o
   6  22   6     8875.71     9014.52    265.93 o
   8  22   6     5383.88     5179.77    109.88 o
  10  22   6     8104.60     8251.59    202.95 o
  12  22   6     1028.13     1042.63     45.05 o
  14  22   6      401.91      231.82     75.11 o
  16  22   6     1186.36     1335.67     53.39 o
  18  22   6      564.12      500.08     29.03 o
  20  22   6      813.46      694.08     38.84 o
  22  22   6     1898.50     2038.70     90.98 o
  24  22   6     1381.67     1411.32     61.97 o
   2  24   6     6258.47     5992.01    133.43 o
   4  24   6     2565.92     2327.58     65.61 o
   6  24   6     3326.69     3176.28     63.45 o
   8  24   6     2703.19     2321.18     60.99 o
  10  24   6    12935.74    12782.30    300.71 o
  12  24   6     1078.06     1165.28     74.81 o
  14  24   6     1308.85     1103.82     40.61 o
  16  24   6      817.43      856.42     69.18 o
  18  24   6      888.20      868.10     57.37 o
  20  24   6      369.32      367.86     52.86 o
  22  24   6       51.61       12.77     39.48 o
  24  24   6      350.27      403.91     45.00 o
   0  26   6      538.93      542.09     64.40 o
   2  26   6     3528.54     3408.03     94.33 o
   4  26   6     3019.95     3024.40    132.52 o
   6  26   6      649.72      768.18     52.52 o
   8  26   6     2062.52     2117.28    106.72 o
  10  26   6     7306.36     6842.95    157.84 o
  12  26   6      221.79      169.23     33.38 o
  14  26   6      326.10      312.09     52.86 o
  16  26   6      461.91      518.02     31.88 o
  18  26   6     1846.77     2032.44     68.89 o
  20  26   6      503.76      597.17     97.36 o
  22  26   6     1112.39     1268.35    175.48 o
   2  28   6     6140.77     5945.93    128.16 o
   4  28   6      109.82      144.61     25.81 o
   6  28   6      893.05      885.96     36.15 o
   8  28   6      194.71      178.37     52.53 o
  10  28   6      261.65      252.17     37.47 o
  12  28   6     2221.01     2306.86    121.58 o
  14  28   6     2053.75     2276.87     76.78 o
  16  28   6      494.13      618.93     58.42 o
  18  28   6       77.61       30.48     39.38 o
  20  28   6      247.08      274.72     40.15 o
   0  30   6      200.34      353.00    188.92 o
   2  30   6     1110.09     1010.72     80.30 o
   4  30   6     2813.75     2533.89    165.95 o
   6  30   6      474.67      586.88     43.28 o
   8  30   6       71.59        1.09     19.54 o
  10  30   6     1349.66     1307.52    123.12 o
  12  30   6     2213.25     2569.15    116.77 o
  14  30   6      124.47      191.18     45.50 o
  16  30   6      808.05      726.65     91.66 o
  18  30   6       47.53       77.16     26.64 o
   2  32   6      356.25      274.87     60.28 o
   4  32   6      612.38      535.93    115.43 o
   6  32   6       20.41      -13.11     28.77 o
   8  32   6      915.47      939.90     57.53 o
  10  32   6      886.22     1220.05     90.23 o
  12  32   6      489.23      545.43     36.94 o
  14  32   6     1293.83     1442.59    119.46 o
  16  32   6      755.23      801.60     42.00 o
   0  34   6     1203.38     1403.12     78.62 o
   2  34   6       63.23      117.79     26.12 o
   4  34   6      860.02      766.44     95.69 o
   6  34   6     1496.37     1066.64     76.95 o
   8  34   6     1068.49     1362.00     90.39 o
  10  34   6      585.98      494.41     87.19 o
  12  34   6      781.37      643.02     86.38 o
  14  34   6      609.37      803.65     52.08 o
   2  36   6      888.24      993.82    115.43 o
   4  36   6      705.07      667.73     70.26 o
   6  36   6     1323.57     1336.35    118.10 o
   8  36   6      581.02      443.56     63.90 o
  10  36   6      352.58      421.41     50.19 o
   0  38   6     1382.20     1217.93     84.06 o
   2  38   6      949.21      929.31     55.23 o
   4  38   6      530.26      592.52     51.60 o
   1   1   7     3876.78     3799.68    101.59 o
   3   1   7    10375.17    10592.71    124.51 o
   5   1   7     6938.91     6657.31     87.47 o
   7   1   7    16746.70    16171.94    232.44 o
   9   1   7     3336.26     3289.29     85.70 o
  11   1   7     1994.91     1852.31     36.58 o
  13   1   7     6903.72     6497.41     86.66 o
  15   1   7     7785.30     7473.64    191.20 o
  17   1   7     2107.48     2077.20     73.28 o
  19   1   7     4062.77     4084.72    104.75 o
  21   1   7     2179.93     2319.65     83.84 o
  23   1   7     2364.08     3180.78    172.69 o
  25   1   7      536.84      521.12     34.37 o
  27   1   7      473.67      478.32     54.54 o
  29   1   7     2584.83     3120.53    170.35 o
   1   3   7    12286.75    12097.96    162.29 o
   3   3   7     4225.59     4402.94     73.35 o
   5   3   7    14663.74    14612.36    178.87 o
   7   3   7      206.34      115.45     17.77 o
   9   3   7     6529.43     6172.30    113.21 o
  11   3   7     3445.77     3319.85     59.92 o
  13   3   7    14608.76    14217.07    188.01 o
  15   3   7     2891.77     2800.48     52.74 o
  17   3   7     2095.00     1695.34     45.48 o
  19   3   7      603.24      538.66     19.69 o
  21   3   7     1663.12     1325.05     55.63 o
  23   3   7       64.40      219.35    140.24 o
  25   3   7      703.83      739.27     81.37 o
  27   3   7      316.47      373.28     44.78 o
   1   5   7     6873.38     6640.52    157.48 o
   3   5   7     1120.69     1091.59     22.23 o
   5   5   7      608.90      623.97     24.29 o
   7   5   7    12862.01    12083.37    157.16 o
   9   5   7    14831.28    14999.55    196.17 o
  11   5   7     8804.58     8611.42    131.12 o
  13   5   7      139.39      118.69     17.94 o
  15   5   7     4729.93     4888.60     89.90 o
  17   5   7      701.15      562.85     38.05 o
  19   5   7     2343.57     2264.91     95.40 o
  21   5   7      529.82      648.10     53.53 o
  23   5   7     1265.48     1350.40    140.65 o
  25   5   7      791.90      841.85    151.44 o
  27   5   7      246.41      141.98     37.84 o
   1   7   7     7764.01     7479.49    130.63 o
   3   7   7     5151.42     5200.54     93.08 o
   5   7   7     8106.29     7438.74     95.79 o
   7   7   7     4796.60     4840.80     68.30 o
   9   7   7     3683.35     3474.21     58.46 o
  11   7   7     6152.92     5952.92    149.67 o
  13   7   7     8109.02     8685.36    140.82 o
  15   7   7    11651.25    11499.54    175.16 o
  17   7   7     4652.62     4293.47     70.61 o
  19   7   7     4183.24     4103.87    144.93 o
  21   7   7     3304.48     2921.73     87.73 o
  23   7   7      608.28      649.48     46.84 o
  25   7   7      855.63      795.99     74.09 o
  27   7   7     2866.24     3601.03    497.21 o
   1   9   7     8667.30     9199.77    142.33 o
   3   9   7     8032.30     7801.01    108.37 o
   5   9   7    15051.00    14912.47    198.62 o
   7   9   7    16171.56    15961.28    200.05 o
   9   9   7     5022.12     4775.65    104.20 o
  11   9   7     9981.99     9991.75    114.03 o
  13   9   7     1193.87     1107.27     52.18 o
  15   9   7     6240.07     6218.14     91.96 o
  17   9   7     9621.70    10330.47    156.26 o
  19   9   7      929.79      863.95     44.23 o
  21   9   7     2489.39     2172.60    103.09 o
  23   9   7      775.60      776.37     33.46 o
  25   9   7     1056.29     1155.66    103.38 o
  27   9   7     1270.02     1167.67    192.72 o
   1  11   7     6201.32     5996.91     69.60 o
   3  11   7    16397.18    16315.30    364.40 o
   5  11   7     3517.55     3408.23     65.53 o
   7  11   7     5631.13     5452.66     97.36 o
   9  11   7    14456.17    14768.56    171.54 o
  11  11   7     2500.81     2746.26     62.31 o
  13  11   7     1903.54     1820.91     77.40 o
  15  11   7     2542.88     2497.48    137.70 o
  17  11   7     1743.30     1788.94     41.91 o
  19  11   7     3465.58     3786.93     92.19 o
  21  11   7      195.88       75.90     61.60 o
  23  11   7      415.69      498.87     55.85 o
  25  11   7      256.02      325.03     55.30 o
  27  11   7     1302.82     1227.93     85.38 o
   1  13   7      897.30      904.97     36.83 o
   3  13   7     1565.13     1461.22     49.02 o
   5  13   7     2053.65     1960.86     45.12 o
   7  13   7      262.56      236.63     12.19 o
   9  13   7    16726.02    17062.20    254.24 o
  11  13   7      445.20      396.04     27.13 o
  13  13   7     3414.10     3507.73     63.77 o
  15  13   7     3501.21     3322.78    125.51 o
  17  13   7     4532.58     4831.92    166.09 o
  19  13   7      104.96      216.42     45.35 o
  21  13   7     1035.44      974.05     88.33 o
  23  13   7      511.74      758.50    114.07 o
  25  13   7      642.01      575.96     52.86 o
  27  13   7     2471.63     2933.74    132.40 o
   1  15   7    16205.48    16262.32    302.63 o
   3  15   7     2071.64     1971.50     35.37 o
   5  15   7     3179.90     2976.00     57.93 o
   7  15   7    17732.29    18090.22    222.39 o
   9  15   7    16483.80    16916.96    226.61 o
  11  15   7    10341.79    10346.18    245.51 o
  13  15   7      592.17      522.33     20.59 o
  15  15   7     1115.81     1081.28     34.71 o
  17  15   7     7095.19     6473.75    124.22 o
  19  15   7     3419.32     3268.87    210.29 o
  21  15   7     1265.60     1296.55     52.81 o
  23  15   7      586.48      589.08     36.04 o
  25  15   7      118.43       61.85     56.54 o
   1  17   7     1736.14     1715.45     56.13 o
   3  17   7     1103.10     1358.06     51.14 o
   5  17   7     2784.76     2750.66     72.22 o
   7  17   7     3230.10     3136.56     71.53 o
   9  17   7    21957.94    21454.38    391.68 o
  11  17   7      617.43      647.36     47.22 o
  13  17   7     1729.35     1871.24     48.29 o
  15  17   7     5021.91     5040.20    109.37 o
  17  17   7     1235.85     1499.07     56.82 o
  19  17   7     1687.24     1495.80     68.54 o
  21  17   7     1836.56     1729.84     93.35 o
  23  17   7      502.04      566.52     54.60 o
  25  17   7       17.18       47.07     25.36 o
   1  19   7     1798.94     1552.75     40.22 o
   3  19   7     2267.58     2055.84     35.50 o
   5  19   7     3104.02     3093.39     94.16 o
   7  19   7     1131.04     1290.98     63.93 o
   9  19   7     2021.55     1980.09     74.47 o
  11  19   7     2613.32     2841.83     51.51 o
  13  19   7     1012.27     1024.10     81.87 o
  15  19   7     1187.88     1172.24     81.30 o
  17  19   7     5031.69     5263.51    110.23 o
  19  19   7     3698.03     3734.71    124.68 o
  21  19   7     1332.85     1262.15     63.65 o
  23  19   7       95.96       13.25     69.26 o
   1  21   7     5811.51     5744.16     89.69 o
   3  21   7     9838.41     9348.58    138.29 o
   5  21   7    11099.87    11335.06    176.26 o
   7  21   7     3595.32     3613.22     68.31 o
   9  21   7     1229.03     1104.71     37.26 o
  11  21   7     3038.32     2540.42    107.33 o
  13  21   7      868.67      608.47     58.30 o
  15  21   7     3656.74     3595.77    138.21 o
  17  21   7      212.54      235.70     19.99 o
  19  21   7     1409.03     1494.01    121.45 o
  21  21   7      569.65      685.65     83.64 o
  23  21   7     1292.93     1516.85     70.60 o
   1  23   7     2019.26     2059.78     66.90 o
   3  23   7     3071.33     2874.46    115.24 o
   5  23   7     1984.38     2299.47     56.56 o
   7  23   7      464.70      379.30     30.45 o
   9  23   7     6951.00     7434.52    469.48 o
  11  23   7      154.37      208.42     64.42 o
  13  23   7     1173.56     1197.73     84.44 o
  15  23   7     1778.04     1622.96    103.81 o
  17  23   7     1484.43     1558.59     61.30 o
  19  23   7     1322.86     1153.88    150.68 o
  21  23   7     1144.25     1282.71    169.03 o
   1  25   7     3955.04     3606.16    110.40 o
   3  25   7     1611.10     1747.71     58.65 o
   5  25   7     2326.44     2176.81     86.32 o
   7  25   7     2938.55     3065.97     81.21 o
   9  25   7       81.06       86.65     42.41 o
  11  25   7       79.63       29.61     46.56 o
  13  25   7     1681.66     1832.07     71.02 o
  15  25   7      410.00      450.92     49.96 o
  17  25   7      567.46      758.85     45.50 o
  19  25   7     1647.47     1743.28     73.64 o
  21  25   7     1523.45     1685.37     71.80 o
   1  27   7     1908.70     1842.85    125.11 o
   3  27   7     5353.95     5334.36    180.34 o
   5  27   7     1710.10     1511.72     48.60 o
   7  27   7     2501.88     2669.58     79.51 o
   9  27   7     2588.31     2781.46    175.02 o
  11  27   7     4611.35     4925.60    123.53 o
  13  27   7      125.62      184.64     23.75 o
  15  27   7      555.80      551.02     38.48 o
  17  27   7      427.58      472.84     71.58 o
  19  27   7       93.38      109.69     56.10 o
   1  29   7     2472.17     2909.50    141.64 o
   3  29   7      789.73      762.05    103.94 o
   5  29   7     2053.40     2129.55     79.43 o
   7  29   7     2292.52     2126.06    103.05 o
   9  29   7      439.70      414.13     36.80 o
  11  29   7     2116.93     1859.90    183.01 o
  13  29   7      422.26      257.58     53.61 o
  15  29   7     1888.14     1985.15    114.42 o
  17  29   7       48.48      166.50     32.72 o
   1  31   7      391.28      426.20    102.38 o
   3  31   7      254.78      243.51     68.92 o
   5  31   7      538.17      517.47     59.89 o
   7  31   7      511.35      507.22     82.18 o
   9  31   7     3284.36     3414.85    103.77 o
  11  31   7      176.46       82.37     95.36 o
  13  31   7      901.55      773.05     66.92 o
  15  31   7      222.35      117.25     59.32 o
   1  33   7      434.15      377.99     29.14 o
   3  33   7      799.56      792.02     94.68 o
   5  33   7       44.54      110.39     29.51 o
   7  33   7     2928.19     3240.04    112.75 o
   9  33   7      499.09      611.83     68.32 o
  11  33   7      289.97      340.04     69.77 o
   1  35   7      716.05      629.63     71.60 o
   3  35   7       25.01      -32.16     28.02 o
   5  35   7     1136.35     1279.82     82.31 o
   7  35   7     1655.80     1823.31    104.13 o
   0   0   8     4075.47     4061.14    178.49 o
   4   0   8     4880.37     5109.96    184.69 o
   8   0   8    34031.56    31896.02    833.82 o
  12   0   8     1528.33     1523.97    268.89 o
  16   0   8     1300.16     1124.35     39.85 o
  20   0   8     1150.62      906.30     56.74 o
  24   0   8      215.94      170.50     36.85 o
   2   2   8      123.82      102.64     32.52 o
   4   2   8    14107.91    13666.77    173.61 o
   6   2   8     4925.21     5286.23     76.01 o
   8   2   8      455.99      492.27     23.89 o
  10   2   8     6406.14     5792.29    106.26 o
  12   2   8     3166.73     2697.70    127.47 o
  14   2   8      108.71       95.41     13.32 o
  16   2   8     2803.94     2865.61     53.34 o
  18   2   8      535.07      552.36     95.34 o
  20   2   8      828.71     1047.34     68.25 o
  22   2   8      124.05      206.73     31.12 o
  24   2   8     3505.76     3788.74    132.16 o
  26   2   8      735.71      716.24     92.01 o
   0   4   8    10132.03     9798.68    175.99 o
   2   4   8     2067.88     2040.14     98.12 o
   4   4   8    20529.28    20346.30    246.86 o
   6   4   8    27623.49    27989.08    338.70 o
   8   4   8     9312.62     9702.98    191.74 o
  10   4   8     5174.30     5151.04     92.54 o
  12   4   8      775.20      681.97     40.26 o
  14   4   8     2735.11     2550.61     94.96 o
  16   4   8     4018.06     3930.26     62.91 o
  18   4   8      343.84      361.71     22.49 o
  20   4   8      917.38      894.93     79.96 o
  22   4   8      394.37      316.97     57.55 o
  24   4   8     2518.21     2767.52    164.22 o
  26   4   8      706.33      673.48     81.70 o
   2   6   8     1907.04     1827.84     35.15 o
   4   6   8     4431.76     4428.70     85.25 o
   6   6   8     1278.38     1451.17     59.35 o
   8   6   8    20912.03    21386.23    346.47 o
  10   6   8     8887.88     9254.78    159.02 o
  12   6   8     1511.10     1415.77     64.10 o
  14   6   8      404.40      418.62     32.27 o
  16   6   8     2319.02     2133.40    108.80 o
  18   6   8      166.82      164.68     42.83 o
  20   6   8     3727.31     3534.99     89.62 o
  22   6   8      871.53      901.33     75.28 o
  24   6   8      297.50      391.10     29.89 o
  26   6   8     1632.26     1681.09    111.88 o
   0   8   8     2650.39     2370.45     86.53 o
   2   8   8     2212.07     2322.58     52.68 o
   4   8   8     5446.08     5221.36     71.95 o
   6   8   8    19372.83    18973.47    250.87 o
   8   8   8     3655.14     3278.85     83.34 o
  10   8   8      268.74      350.89     30.98 o
  12   8   8      805.98      911.88     40.60 o
  14   8   8     2500.49     2476.76     64.32 o
  16   8   8      895.23      825.19     35.07 o
  18   8   8      669.70      811.77     32.39 o
  20   8   8     1589.23     1644.16     48.09 o
  22   8   8     1206.13     1454.88    125.47 o
  24   8   8     1158.45     1296.60     71.51 o
  26   8   8     2136.84     2498.34    100.58 o
   2  10   8    15935.22    16538.01    205.92 o
   4  10   8    13871.87    13961.62    187.90 o
   6  10   8     1182.73      959.81     49.08 o
   8  10   8     1585.78     1586.16     49.84 o
  10  10   8    10709.90    10518.96    161.69 o
  12  10   8     2110.43     2204.92    100.90 o
  14  10   8     5183.55     5212.57    113.36 o
  16  10   8     1993.44     1779.03    100.79 o
  18  10   8      815.63      740.84     39.81 o
  20  10   8     2523.14     2335.45     77.96 o
  22  10   8      677.82      761.09     36.98 o
  24  10   8      485.90      412.43    117.97 o
   0  12   8       16.46       17.23      6.36 o
   2  12   8     4311.33     4123.91     66.75 o
   4  12   8      671.56      785.73     40.02 o
   6  12   8    12287.79    12539.53    191.25 o
   8  12   8      769.79      789.61     37.89 o
  10  12   8     1993.97     1938.60     71.32 o
  12  12   8      916.95      825.99     52.00 o
  14  12   8     5877.95     6475.19    128.89 o
  16  12   8      997.64     1123.03     41.15 o
  18  12   8     1291.44     1222.83     63.23 o
  20  12   8      280.54      306.47     26.10 o
  22  12   8      154.86       69.31     80.81 o
  24  12   8      361.88      385.37     34.63 o
   2  14   8      214.04      198.57     14.97 o
   4  14   8     4963.20     5054.89     97.27 o
   6  14   8      240.97      162.26     18.79 o
   8  14   8     2393.57     2407.75    117.83 o
  10  14   8      326.55      343.17     55.20 o
  12  14   8     3698.16     3718.34    121.95 o
  14  14   8     4441.07     4570.70     90.88 o
  16  14   8      231.30      238.29     19.71 o
  18  14   8      150.90      235.29     47.84 o
  20  14   8     2100.55     1947.39    136.58 o
  22  14   8      803.93      788.43     88.24 o
  24  14   8      211.89      175.71     48.51 o
   0  16   8      875.35      819.41     24.56 o
   2  16   8    15097.11    14766.58    219.02 o
   4  16   8    11990.90    11567.17    159.63 o
   6  16   8     2230.02     2370.58     81.09 o
   8  16   8     1400.63     1369.24     74.01 o
  10  16   8      680.80      657.20     22.13 o
  12  16   8       94.53       64.04     23.44 o
  14  16   8      160.63      206.75     46.00 o
  16  16   8      519.69      492.19     56.54 o
  18  16   8     5662.71     6141.15    268.55 o
  20  16   8      318.02      338.21     51.19 o
  22  16   8      954.68     1036.00    155.20 o
   2  18   8     4868.19     4595.53     84.38 o
   4  18   8    11610.01    11133.42    199.73 o
   6  18   8      264.28      291.25     22.66 o
   8  18   8      207.28      162.59     35.50 o
  10  18   8     1088.10     1241.01     76.36 o
  12  18   8      369.90      288.01     21.77 o
  14  18   8     1146.21     1158.50     47.84 o
  16  18   8      517.36      662.59     40.15 o
  18  18   8     2448.86     2686.40     85.34 o
  20  18   8      629.13      572.95     65.12 o
  22  18   8       81.46       77.63     19.80 o
   0  20   8     1145.33     1329.02     98.70 o
   2  20   8     2159.54     2028.48     64.51 o
   4  20   8     2741.82     2476.22     87.56 o
   6  20   8      130.17       83.09     16.65 o
   8  20   8      281.42      218.93     29.31 o
  10  20   8     3596.90     3801.81    190.28 o
  12  20   8     1587.09     1750.27    139.18 o
  14  20   8      144.28       97.17     42.55 o
  16  20   8     1118.14     1079.40     61.56 o
  18  20   8      676.30      744.75     52.61 o
  20  20   8      562.76      690.87     55.16 o
   2  22   8     4950.09     5191.10    115.85 o
   4  22   8     1484.59     1569.73    109.87 o
   6  22   8      587.48      865.41     34.46 o
   8  22   8     2619.21     2438.56     75.80 o
  10  22   8      200.19      328.98     85.99 o
  12  22   8      657.70      835.21     98.36 o
  14  22   8     2144.35     2165.43     66.41 o
  16  22   8      464.80      573.59     34.46 o
  18  22   8     1538.89     1571.31     82.57 o
  20  22   8     1564.09     1532.97    158.26 o
   0  24   8     6369.77     5976.78    277.00 o
   2  24   8     2676.98     2870.31    106.58 o
   4  24   8      155.03      250.77     21.23 o
   6  24   8     1372.91     1424.42     51.19 o
   8  24   8     1905.07     1902.64     55.28 o
  10  24   8      311.65      263.34     29.85 o
  12  24   8      504.37      638.88     57.21 o
  14  24   8      395.25      414.98     32.02 o
  16  24   8     4908.92     5005.25    183.68 o
  18  24   8     1557.14     1345.15    135.33 o
   2  26   8     1328.60     1192.53     62.23 o
   4  26   8      413.69      384.43     53.46 o
   6  26   8     1382.07     1319.48     89.00 o
   8  26   8     1645.47     1592.54     64.76 o
  10  26   8      726.18      637.40     36.11 o
  12  26   8       33.92       73.10     48.82 o
  14  26   8     1544.24     1466.09    129.15 o
  16  26   8      893.30      678.30     63.23 o
   0  28   8     2389.94     2308.95    187.76 o
   2  28   8     1710.95     1434.76     51.94 o
   4  28   8     7333.15     7569.02    229.10 o
   6  28   8       17.29        1.54     47.17 o
   8  28   8      148.81      172.12     59.69 o
  10  28   8      620.35      730.04     42.45 o
  12  28   8      848.27      647.14     36.13 o
  14  28   8     1553.76     1570.91     80.63 o
   2  30   8      409.31      412.43     72.71 o
   4  30   8     1634.09     1555.51     78.71 o
   6  30   8     1167.47     1174.59    113.49 o
   8  30   8      627.76      588.49     39.75 o
  10  30   8      258.18      273.90     74.94 o
  12  30   8     1171.21     1437.16    118.22 o
   0  32   8      477.54      489.10     60.27 o
   2  32   8      105.33      196.92     27.82 o
   4  32   8      442.74      375.93    125.17 o
   6  32   8        5.37       13.91     73.02 o
   8  32   8      952.33      917.87     61.06 o
   1   1   9       65.42       25.17     59.22 o
   3   1   9      928.91      918.63     56.08 o
   5   1   9     7802.16     7457.58    110.99 o
   7   1   9     4101.35     3845.98     69.32 o
   9   1   9     6456.89     6293.86    101.15 o
  11   1   9     1567.01     1790.77     94.47 o
  13   1   9     3570.69     3669.70    104.30 o
  15   1   9     3107.80     3194.17    231.53 o
  17   1   9     1616.86     1774.48     60.89 o
  19   1   9     3186.43     3175.76    164.95 o
  21   1   9     1120.25      943.02     58.55 o
  23   1   9      440.30      489.07     63.24 o
   1   3   9       45.19      130.87     32.31 o
   3   3   9     3782.02     3681.17    110.32 o
   5   3   9     3793.79     3584.47     53.92 o
   7   3   9     5374.72     5492.86     81.27 o
   9   3   9      388.84      208.07     35.42 o
  11   3   9     1219.69     1025.81     62.23 o
  13   3   9     1552.11     1497.71     53.46 o
  15   3   9     2358.02     2056.37     71.26 o
  17   3   9     2599.34     2713.64    137.84 o
  19   3   9     1287.45     1200.96     70.60 o
  21   3   9       96.80      -23.03     28.93 o
  23   3   9      446.35      294.58     75.95 o
   1   5   9     2459.46     2273.26     77.75 o
   3   5   9      475.89      409.42     72.85 o
   5   5   9     1230.22     1227.03     43.07 o
   7   5   9      655.55      879.36     63.63 o
   9   5   9     7385.48     7233.56    119.66 o
  11   5   9       47.95      144.04     43.07 o
  13   5   9     2020.54     2020.96     89.00 o
  15   5   9      729.87      787.66     37.74 o
  17   5   9     1980.48     2255.70    106.39 o
  19   5   9     2366.93     2461.23     79.10 o
  21   5   9     1479.04     1649.70     62.33 o
  23   5   9      513.06      458.86     44.50 o
   1   7   9     3316.54     3417.67     66.01 o
   3   7   9     4178.82     3697.77    125.47 o
   5   7   9     7264.83     6939.39    113.24 o
   7   7   9     5554.20     5533.99     93.56 o
   9   7   9     3021.91     3124.98     86.66 o
  11   7   9     2698.58     2687.25     62.21 o
  13   7   9      316.47      394.93     36.07 o
  15   7   9      324.98      272.16     51.86 o
  17   7   9      174.01      181.57     33.46 o
  19   7   9      519.80      326.64     79.72 o
  21   7   9      541.46      632.07     79.05 o
  23   7   9       12.88       10.92     53.15 o
   1   9   9     1272.17     1187.54     39.33 o
   3   9   9     1783.50     1489.06     36.94 o
   5   9   9      471.50      303.54     22.34 o
   7   9   9     2450.76     2388.77     60.24 o
   9   9   9     6519.82     6706.55    131.88 o
  11   9   9     1266.64     1257.21     87.99 o
  13   9   9     2563.74     2892.99     98.98 o
  15   9   9     1087.24     1327.57     77.43 o
  17   9   9      331.20      392.34     53.68 o
  19   9   9      806.56      560.07     42.11 o
  21   9   9      836.67      724.97    132.13 o
   1  11   9      620.52      472.74     27.30 o
   3  11   9      468.41      396.44     26.09 o
   5  11   9     4245.39     3869.33     65.05 o
   7  11   9     1828.56     1565.12     53.32 o
   9  11   9     2308.20     2249.21     86.32 o
  11  11   9     6766.28     6800.73    164.28 o
  13  11   9       28.46       34.50     73.15 o
  15  11   9      281.13      354.75     31.17 o
  17  11   9     1664.12     1863.66    143.72 o
  19  11   9      492.16      588.08     53.10 o
  21  11   9      179.09      181.87    166.90 o
   1  13   9     1484.81     1464.42     47.33 o
   3  13   9    15699.71    15670.45    224.91 o
   5  13   9     4306.57     4383.04    154.59 o
   7  13   9     4179.45     4119.45     98.36 o
   9  13   9      275.03      346.63     70.26 o
  11  13   9      152.88       76.32     57.95 o
  13  13   9      293.88      394.61    113.23 o
  15  13   9     1295.87     1229.17    116.77 o
  17  13   9     2972.74     3398.45    146.69 o
  19  13   9     1410.41     1567.53    220.21 o
  21  13   9       89.12       72.39    120.54 o
   1  15   9      620.60      647.98     41.62 o
   3  15   9     5638.83     5484.61    104.06 o
   5  15   9     2957.49     3074.28    110.25 o
   7  15   9      639.22      551.86     78.81 o
   9  15   9     2415.34     2497.76     79.49 o
  11  15   9      713.40      728.02     39.84 o
  13  15   9     1124.14     1423.39    164.97 o
  15  15   9     1703.34     1949.44    129.81 o
  17  15   9      537.88      542.26    162.26 o
  19  15   9      598.36      535.48     69.54 o
   1  17   9      563.21      599.07     27.48 o
   3  17   9     1283.96     1303.38     74.28 o
   5  17   9     1302.89     1315.98     64.31 o
   7  17   9      449.64      509.58    114.74 o
   9  17   9      525.87      510.69     63.55 o
  11  17   9      234.99      115.95     34.00 o
  13  17   9     1664.68     1852.57     87.68 o
  15  17   9      439.82      448.85     48.17 o
  17  17   9      452.46      419.56     53.31 o
  19  17   9     1073.59     1297.08    274.68 o
   1  19   9      809.11      802.55     60.27 o
   3  19   9     3171.91     3038.60     99.51 o
   5  19   9      330.74      319.93     29.52 o
   7  19   9     1159.78     1158.33     48.08 o
   9  19   9     1505.93     1529.27     72.89 o
  11  19   9        3.05      -71.80     64.90 o
  13  19   9     1908.72     2012.63     93.04 o
  15  19   9     1110.86     1213.30     68.01 o
  17  19   9       27.51      125.17     57.95 o
   1  21   9     5387.04     5443.90    457.81 o
   3  21   9     1484.38     1498.59     66.06 o
   5  21   9      274.08      352.34     57.95 o
   7  21   9      722.82      653.91     38.05 o
   9  21   9     1654.22     1506.35    177.33 o
  11  21   9      348.46      467.54     43.44 o
  13  21   9     1258.73     1218.04    107.79 o
  15  21   9     2325.85     2647.04    122.10 o
  17  21   9     1486.77     1520.61    127.49 o
   1  23   9      981.46      910.01     44.87 o
   3  23   9     2553.92     2461.72    139.08 o
   5  23   9      858.18      999.01     58.29 o
   7  23   9     2251.40     2290.45    132.28 o
   9  23   9       16.56      -64.09     64.90 o
  11  23   9      628.76      700.09     52.80 o
  13  23   9     2879.46     2991.94    134.28 o
  15  23   9     1397.30     1420.88     85.18 o
   1  25   9      405.05      345.25    106.63 o
   3  25   9     3448.99     3439.92    199.35 o
   5  25   9     2182.10     2088.52    105.47 o
   7  25   9      431.16      407.57     84.59 o
   9  25   9      140.49      -37.09     64.90 o
  11  25   9      913.43      817.45     59.81 o
  13  25   9       80.52       99.49     61.43 o
   1  27   9     1876.05     1837.75    106.63 o
   3  27   9     2593.65     2780.00    106.20 o
   5  27   9     1830.23     2040.43     86.69 o
   7  27   9      545.67      738.65     40.07 o
   9  27   9       33.46      213.26     69.54 o
   1  29   9     2787.11     3081.62    137.57 o
   3  29   9      749.16      749.49     49.49 o
   5  29   9      902.23      834.48     69.54 o
   2   0  10     6467.42     6766.44    199.89 o
   6   0  10     1739.02     1388.48     95.04 o
  10   0  10     3077.48     3544.95    259.62 o
  14   0  10      525.21      352.19     53.31 o
  18   0  10     8952.20    10507.04    842.59 o
   0   2  10      779.46      637.33    181.96 o
   2   2  10     1756.08     1667.04    193.55 o
   4   2  10     1054.17      947.75     85.70 o
   6   2  10     2093.94     2288.75    157.62 o
   8   2  10       92.55       53.55     19.02 o
  10   2  10     3321.36     3316.79     99.62 o
  12   2  10      601.05      645.00     47.01 o
  14   2  10       61.28       66.14     20.43 o
  16   2  10     1371.61     1640.34     92.34 o
  18   2  10      897.33      785.97     54.20 o
  20   2  10      361.06      493.22     72.94 o
   2   4  10      712.11      455.18     55.63 o
   4   4  10     2516.70     2423.51     84.56 o
   6   4  10     1876.26     1952.01    119.44 o
   8   4  10      811.43      802.47     37.39 o
  10   4  10     1754.89     1663.73    108.32 o
  12   4  10      306.32      285.19     72.68 o
  14   4  10       35.51       11.99     34.51 o
  16   4  10       98.34      107.79     37.80 o
  18   4  10      535.89      796.22     95.02 o
  20   4  10     1132.65     1165.41    100.20 o
   0   6  10      795.09     1019.92     88.08 o
   2   6  10      376.97      334.84     44.52 o
   4   6  10       46.99       15.26     41.72 o
   6   6  10     8150.53     8428.71    245.21 o
   8   6  10      370.38      344.17     68.91 o
  10   6  10      203.53       20.60     71.86 o
  12   6  10     1593.09     1771.02     58.20 o
  14   6  10      799.19      922.07     55.73 o
  16   6  10      274.17      325.24     42.24 o
  18   6  10     1922.46     1876.60    183.35 o
   2   8  10     1702.18     1556.65    101.99 o
   4   8  10      944.52     1167.76    120.54 o
   6   8  10     1841.50     1658.23     54.48 o
   8   8  10      168.19      107.06     24.14 o
  10   8  10     3025.08     2757.07    141.40 o
  12   8  10      947.16      884.29     63.75 o
  14   8  10     1114.44     1247.22     56.14 o
  16   8  10     4957.44     5811.49    185.25 o
  18   8  10     3113.87     3802.29    176.06 o
   0  10  10     1446.24     1578.56    104.31 o
   2  10  10      917.97      649.19     58.03 o
   4  10  10     3289.03     2636.93    370.88 o
   6  10  10      940.74      810.84    102.61 o
   8  10  10     3677.67     3574.90    184.54 o
  10  10  10      502.85      539.64     75.29 o
  12  10  10     1823.36     1893.05    114.74 o
  14  10  10      252.85       61.26     34.30 o
  16  10  10     1647.47     1501.72    127.38 o
  18  10  10      572.92      647.13     54.89 o
   2  12  10     1717.97     1564.70    105.47 o
   4  12  10     2064.93     2069.82    121.70 o
   6  12  10     1651.60     1829.68     97.62 o
   8  12  10     8242.33     7783.28    393.79 o
  10  12  10      580.41      506.01     87.58 o
  12  12  10      387.17      341.25     34.72 o
  14  12  10      976.52     1082.51     90.40 o
  16  12  10     2219.60     2403.77    143.72 o
  18  12  10     1072.78     1361.20    149.51 o
   0  14  10     3111.65     3759.80    203.98 o
   2  14  10     1032.19      991.66    108.95 o
   4  14  10      748.78      889.77    135.60 o
   6  14  10     2645.49     2529.42    111.89 o
   8  14  10     3466.34     3488.20    138.93 o
  12  14  10     1695.88     2150.58     97.02 o
  14  14  10      119.82      210.94     48.68 o
  16  14  10      936.10     1047.74     99.67 o
   4  16  10      962.16     1041.25    140.52 o
   6  16  10      137.54       57.95     71.86 o
   8  16  10     1507.63     1253.37    106.63 o
  10  16  10      205.93      291.73    130.97 o
  12  16  10      385.06      422.31     79.97 o
  14  16  10      369.15      389.64     69.54 o
  16  16  10     1780.20     2007.39    143.72 o
   0  18  10      156.66      115.90     60.27 o
   2  18  10     2052.48     2149.57    406.81 o
   4  18  10       39.49       71.87     18.02 o
   6  18  10        1.79       41.99     47.52 o
   8  18  10      600.63      694.62     52.25 o
  10  18  10     1324.04     1381.64     74.56 o
  12  18  10      290.78      284.37     39.41 o
  14  18  10      190.18      290.04     37.55 o
   4  20  10     2913.39     3116.68    136.27 o
   6  20  10      518.21      525.62     39.31 o
   8  20  10     1416.07     1362.75    150.67 o
  10  20  10     3474.53     3550.90    220.21 o
  12  20  10     1523.37     1348.54     76.10 o
   2  22  10     5372.12     5113.51    319.88 o
   4  22  10      382.31      451.27     38.16 o
   6  22  10     1080.83     1143.01    210.94 o
   8  22  10     1772.36     1847.17    175.01 o
  10  22  10      572.26      417.23     41.59 o
   2  24  10     1060.65      795.07     99.67 o
   4  24  10      102.86      156.61     48.68 o
   6  24  10      171.00      101.95    128.65 o
   1   1  11      852.94      918.18     67.69 o
   3   1  11     5667.24     5775.94    409.13 o
   5   1  11      596.24      719.81     62.96 o
   7   1  11     3767.40     3384.23    148.33 o
   9   1  11     1084.62     1088.84     72.93 o
  11   1  11       61.97       -3.06     35.95 o
  13   1  11     1792.44     2006.29     69.99 o
  15   1  11     1404.64     1420.91     69.26 o
   1   3  11       97.98      262.45    151.83 o
   3   3  11      699.88      662.87    181.96 o
   5   3  11      882.02      955.41    137.92 o
   7   3  11     2510.79     2823.31    120.40 o
   9   3  11     1372.89     1094.07    152.99 o
  11   3  11      134.06      101.11     70.14 o
  13   3  11       68.33      -15.77     18.94 o
  15   3  11     2191.46     2528.00     90.28 o
   1   5  11       49.80       58.94     55.66 o
   3   5  11      175.12       -6.03    128.65 o
   5   5  11      716.25      441.56    141.40 o
   7   5  11      399.70      605.00     85.77 o
   9   5  11     1150.91     1025.33    148.35 o
  11   5  11      983.80      945.41    125.74 o
  13   5  11      205.14      227.61     34.86 o
  15   5  11      162.37      189.27     56.54 o
   1   7  11     2042.77     2085.95    199.35 o
   3   7  11      496.17      329.88    166.90 o
   5   7  11     4854.91     5103.13    209.81 o
   7   7  11      103.70      258.65    100.83 o
   9   7  11     1350.68     1525.25    141.40 o
  11   7  11     1334.53     1295.89     68.44 o
  13   7  11      795.60      690.76    101.99 o
   1   9  11     1537.45     1528.89    417.24 o
   3   9  11     5025.84     5653.46    217.49 o
   5   9  11     1328.65     1481.59     86.76 o
   7   9  11     1872.78     1690.82    187.76 o
   9   9  11      125.03      -60.27     46.36 o
  11   9  11      523.77      407.87    107.79 o
  13   9  11      252.92      365.97    122.85 o
   1  11  11      399.65      785.71     71.29 o
   3  11  11      484.74      511.36    136.76 o
   5  11  11       49.53      -39.41     51.00 o
   7  11  11       85.95      183.12     62.59 o
   9  11  11     1716.76     2101.50    108.50 o
  11  11  11     1777.96     1916.05     94.68 o
   3  13  11     1105.02     1252.19    144.88 o
   7  13  11       17.11      139.08     51.00 o
  11  13  11      399.55      517.60     54.02 o
   1  15  11      325.93      359.39     67.22 o
   3  15  11      716.38      755.69     70.48 o
   5  15  11       42.48      109.01    155.31 o
   7  15  11      807.22      705.23    178.49 o
   9  15  11      469.12      595.73     69.54 o
   1  17  11      614.65      569.90     63.75 o
   3  17  11      120.43       29.08     67.22 o
   5  17  11     3935.78     3461.73    505.32 o
   7  17  11     1193.88     1461.45    144.88 o
   1  19  11     1918.69     1757.73    186.60 o
   3  19  11      503.18      368.46     84.61 o
   4   0  12     2639.02     3430.64    222.53 o
   2   2  12     2180.75     1824.27    127.49 o
   4   2  12      573.44      904.02    111.26 o
   6   2  12      197.18      180.06    100.83 o
   0   4  12     3453.16     3291.56    224.85 o
   2   4  12     1714.07     1692.68    104.90 o
   4   4  12      888.56     1416.30    120.54 o
   6   4  12     4543.67     5479.76    310.61 o
   2   6  12     2673.00     2920.65    436.94 o
   4   6  12     3216.85     3816.63    163.29 o
   0   8  12     1348.17     1291.13    108.95 o
   2   8  12      606.94      681.11    111.26 o
 
